# Supplementary material for: Investigating the adherence factors of Escherichia coli at the bovine recto-anal junction
Source: Microbiol Spectr. 2024 Sep 27;12(11):e01270-24. doi: 10.1128/spectrum.01270-24 (PMC11540155; doi:10.1128/spectrum.01270-24)
Supplement: Table S1 — RSE adherence assay data. [file spectrum.01270-24-s0002.csv]

Supplemental Table 1. Percent adherence to RSE cells. Strain names and characteristics are indicated. For additional metadata, see Tables 1 and 2.
name	ECRC	mean adherence	source	RAJ
11.0312	11.0312	5.69	bovine	FALSE
12.2061	12.2061	24.23	bovine	FALSE
13.1306	13.1306	3.5	bovine	FALSE
13.1402	13.1402	15.63	bovine	FALSE
86.0519	86.0519	6.47	bovine	FALSE
86.0523	86.0523	12.76	bovine	FALSE
86.1149	86.1149	0.66	nonbovine	FALSE
86.1652	86.1652	7.01	bovine	FALSE
87.1327	87.1327	6.07	bovine	FALSE
87.1422	87.1422	10.21	nonbovine	FALSE
88.0613	88.0613	23.37	bovine	FALSE
88.0631	88.0631	0.71	nonbovine	FALSE
88.1285	88.1285	2.74	nonbovine	FALSE
88.1338	88.1338	3.4	bovine	FALSE
88.1452	88.1452	15.35	bovine	FALSE
90.0019	90.0019	8.61	bovine	FALSE
90.1734	90.1734	3.62	bovine	FALSE
90.1865	90.1865	1.27	bovine	FALSE
90.1899	90.1899	16.57	bovine	FALSE
76.0065	76.0065	9.52	bovine	FALSE
78.0002	78.0002	7.41	nonbovine	FALSE
78.0138	78.0138	1.53	bovine	FALSE
78.026	78.026	18.82	nonbovine	FALSE
79.0182	79.0182	1.31	bovine	FALSE
80.034	80.034	9.08	bovine	FALSE
81.0084	81.0084	4.49	nonbovine	FALSE
81.0479	81.0479	8.41	bovine	FALSE
82.0277	82.0277	4.55	bovine	FALSE
82.0282	82.0282	7.32	bovine	FALSE
82.0528	82.0528	38.04	bovine	FALSE
83.0174	83.0174	0.37	nonbovine	FALSE
83.0284	83.0284	3.71	bovine	FALSE
84.0468	84.0468	3.65	bovine	FALSE
85.0243	85.0243	25.36	bovine	FALSE
85.0328	85.0328	0.13	bovine	FALSE
85.1091	85.1091	0.15	bovine	FALSE
9.0495	9.0495	2.35	bovine	FALSE
10.0845	10.0845	6.6	bovine	FALSE
10.0846	10.0846	6.05	bovine	FALSE
99.0638	99.0638	6.25	bovine	FALSE
0.0126	0.0126	0.8	bovine	FALSE
0.1288	0.1288	13.5	bovine	FALSE
1.0984	1.0984	6.63	bovine	FALSE
72.0058	72.0058	1.14	nonbovine	FALSE
72.0066	72.0066	3.64	bovine	FALSE
70.0154	70.0154	4.27	nonbovine	FALSE
70.0165	70.0165	3.99	bovine	FALSE
71.0065	71.0065	8.68	bovine	FALSE
2.3019	2.3019	6.72	bovine	FALSE
2.3105	2.3105	13.03	bovine	FALSE
2.3106	2.3106	21.66	nonbovine	FALSE
3.3433	3.3433	37.24	bovine	FALSE
75.0008	75.0008	4.5	bovine	FALSE
75.0067	75.0067	4.43	nonbovine	FALSE
75.0217	75.0217	20.99	nonbovine	FALSE
75.022	75.022	5.83	bovine	FALSE
4.0522	4.0522	3.93	bovine	FALSE
5.0588	5.0588	5.8	bovine	FALSE
6.0668	6.0668	3.22	bovine	FALSE
6.1088	6.1088	9.82	bovine	FALSE
7.3207	7.3207	1.57	bovine	FALSE
8.0055	8.0055	49.17	bovine	FALSE
RAJ011	23.0001	4.44	bovine	TRUE
RAJ013	23.0002	38.18	bovine	TRUE
RAJ014	23.0003	38.75	bovine	TRUE
RAJ015	23.0004	60.42	bovine	TRUE
RAJ018	23.0007	42.31	bovine	TRUE
RAJ024	23.0013	7.5	bovine	TRUE
RAJ025	23.0014	11.54	bovine	TRUE
RAJ032	23.0021	13.79	bovine	TRUE
RAJ034	23.0023	1	bovine	TRUE
RAJ035	23.0024	9.33	bovine	TRUE
RAJ038	23.0027	9.55	bovine	TRUE
RAJ042	23.0031	53.66	bovine	TRUE
RAJ045	23.0034	45.45	bovine	TRUE
RAJ046	23.0035	13.33	bovine	TRUE
RAJ048	23.0037	1.61	bovine	TRUE
RAJ060	23.0049	1.29	bovine	TRUE
RAJ061	23.005	5.5	bovine	TRUE
RAJ062	23.0051	12.38	bovine	TRUE
