# Supplementary material for: Investigating the adherence factors of Escherichia coli at the bovine recto-anal junction
Source: Microbiol Spectr. 2024 Sep 27;12(11):e01270-24. doi: 10.1128/spectrum.01270-24 (PMC11540155; doi:10.1128/spectrum.01270-24)
Supplement: Table S2 — Scoary adherence-associated genes. [file spectrum.01270-24-s0003.csv]

Supplemental Table 2. Scoary results for gene clusters associated with high adherence phenotype.
Gene	Non-unique Gene name	Annotation	Number_pos_present_in	Number_neg_present_in	Number_pos_not_present_in	Number_neg_not_present_in	Sensitivity	Specificity	Odds_ratio	Naive_p	Bonferroni_p	Benjamini_H_p	Max_Pairwise_comparisons	Max_supporting_pairs	Max_opposing_pairs	Best_pairwise_comp_p	Worst_pairwise_comp_p
marB		multiple antibiotic resistance protein	31	28	0	13	100	31.70731707317073	inf	0.000333001	1	1	6	6	0	0.03125	0.03125
ldrA_2		Small toxic polypeptide LdrA	15	4	16	37	48.38709677419355	90.24390244	8.671875	0.00034288	1	1	14	11	4	0.057373047	0.17956543
recC		RecBCD	31	29	0	12	100	29.268292682926827	inf	0.000749276	1	1	5	5	0	0.0625	0.0625
ycfZ		putative inner membrane protein	30	27	1	14	96.77419355	34.146341463414636	15.555555555555555	0.001156409	1	1	5	5	1	0.0625	0.375
yadV		putative pilin chaperone similar to PapD	30	27	1	14	96.77419355	34.146341463414636	15.555555555555555	0.001156409	1	1	5	5	1	0.0625	0.375
yadN		putative fimbrial-like adhesin protein	30	27	1	14	96.77419355	34.146341463414636	15.555555555555555	0.001156409	1	1	5	5	1	0.0625	0.375
ytjB		membrane protein	30	27	1	14	96.77419355	34.146341463414636	15.555555555555555	0.001156409	1	1	8	8	1	0.0078125	0.0703125
group_14818		hypothetical protein	11	2	20	39	35.483870967741936	95.12195122	10.725	0.001312183	1	1	9	8	2	0.0390625	0.1796875
group_2080	rhsD_2	Protein RhsD	9	1	22	40	29.03225806451613	97.56097561	16.363636363636363	0.0016242	1	1	8	7	1	0.0703125	0.0703125
group_6398		hypothetical protein	31	30	0	11	100	26.82926829268293	inf	0.001675081	1	1	4	4	0	0.125	0.125
ygiL		putative fimbrial-like adhesin protein	31	30	0	11	100	26.82926829268293	inf	0.001675081	1	1	4	4	0	0.125	0.125
group_7620	recC	RecBCD	0	11	31	30	0	73.17073170731707	0	0.001675081	1	1	5	0	5	0.0625	0.0625
ylbG		putative DNA-binding transcriptional regulator	25	18	6	23	80.64516129032258	56.09756097560976	5.324074074074074	0.00185379	1	1	14	13	4	0.001831055	0.17956543
yncI		putative protein	25	18	6	23	80.64516129032258	56.09756097560976	5.324074074074074	0.00185379	1	1	12	10	5	0.038574219	0.774414063
pitB		Low-affinity inorganic phosphate transporter 1	20	11	11	30	64.51612903225806	73.17073170731707	4.958677685950414	0.001855193	1	1	14	11	4	0.057373047	0.17956543
yneK		putative protein	29	25	2	16	93.54838709677419	39.02439024390244	9.28	0.002006864	1	1	11	9	2	0.065429688	0.065429688
ybbC		putative protein	16	7	15	34	51.61290322580645	82.92682926829268	5.180952380952381	0.002429774	1	1	13	11	3	0.022460938	0.092285156
icsA		hypothetical protein	28	24	3	17	90.32258064516128	41.46341463414634	6.611111111111111	0.003338802	1	1	8	8	2	0.0078125	0.2890625
mngR		MngR DNA-binding transcriptional repressor	31	31	0	10	100	24.390243902439025	inf	0.003714976	1	1	3	3	0	0.25	0.25
setA		sugar / lactose efflux transporter SetA	31	31	0	10	100	24.390243902439025	inf	0.003714976	1	1	3	3	0	0.25	0.25
yicS		putative protein	31	31	0	10	100	24.390243902439025	inf	0.003714976	1	1	3	3	0	0.25	0.25
group_2498		hypothetical protein	31	31	0	10	100	24.390243902439025	inf	0.003714976	1	1	4	4	0	0.125	0.125
ygdB		putative protein	31	31	0	10	100	24.390243902439025	inf	0.003714976	1	1	3	3	0	0.25	0.25
yfcV		putative fimbrial-like adhesin protein	31	31	0	10	100	24.390243902439025	inf	0.003714976	1	1	3	3	0	0.25	0.25
pncC_3		hypothetical protein	31	31	0	10	100	24.390243902439025	inf	0.003714976	1	1	5	5	0	0.0625	0.0625
ycgY		putative protein	31	31	0	10	100	24.390243902439025	inf	0.003714976	1	1	3	3	0	0.25	0.25
pphB		protein-tyrosine-phosphatase / phosphoprotein phosphatase	31	31	0	10	100	24.390243902439025	inf	0.003714976	1	1	4	4	0	0.125	0.125
gmr		modulator of RNase II stability	31	31	0	10	100	24.390243902439025	inf	0.003714976	1	1	4	4	0	0.125	0.125
sgrT		SgrT, regulator of PtsG activity	31	31	0	10	100	24.390243902439025	inf	0.003714976	1	1	3	3	0	0.25	0.25
group_2615		hypothetical protein	0	10	31	31	0	75.60975609756098	0	0.003714976	1	1	5	0	5	0.0625	0.0625
group_4669		hypothetical protein	0	10	31	31	0	75.60975609756098	0	0.003714976	1	1	5	0	5	0.0625	0.0625
dkgA_2		methylglyoxal reductase [multifunctional]	0	10	31	31	0	75.60975609756098	0	0.003714976	1	1	4	0	4	0.125	0.125
group_1221	rhsD_3	hypothetical protein	21	13	10	28	67.74193548387096	68.29268292682927	4.523076923076923	0.003975067	1	1	17	11	8	0.332305908	1
yadM		putative fimbrial-like adhesin protein	29	26	2	15	93.54838709677419	36.58536585365854	8.365384615384615	0.004190105	1	1	6	6	1	0.03125	0.21875
yadL		hypothetical protein	29	26	2	15	93.54838709677419	36.58536585365854	8.365384615384615	0.004190105	1	1	6	6	1	0.03125	0.21875
group_762		hypothetical protein	6	0	25	41	19.35483870967742	100	inf	0.004712533	1	1	4	4	0	0.125	0.125
tynA		copper-containing amine oxidase	30	29	1	12	96.77419355	29.268292682926827	12.413793103448276	0.004765392	1	1	7	6	1	0.125	0.125
ycaN		putative transcriptional regulator LYSR-type	30	29	1	12	96.77419355	29.268292682926827	12.413793103448276	0.004765392	1	1	6	6	1	0.03125	0.21875
csrD		regulator of CsrB and CsrC decay	27	23	4	18	87.09677419354838	43.90243902439025	5.282608695652174	0.005116839	1	1	15	13	4	0.007385254	0.11846923828124999
ydcD		hypothetical protein	24	18	7	23	77.41935483870968	56.09756097560976	4.380952380952381	0.007432411	1	1	13	10	6	0.092285156	1
hscC		Hsc62, Hsp70 family chaperone, binds to RpoD and inhibits transcription	31	32	0	9	100	21.951219512195124	inf	0.008153177	1	1	6	6	0	0.03125	0.03125
etk		autophosphorylating protein tyrosine kinase	31	32	0	9	100	21.951219512195124	inf	0.008153177	1	1	4	4	0	0.125	0.125
ybeU		putative tRNA ligase	31	32	0	9	100	21.951219512195124	inf	0.008153177	1	1	6	6	0	0.03125	0.03125
mngB		alpha-mannosidase	31	32	0	9	100	21.951219512195124	inf	0.008153177	1	1	3	3	0	0.25	0.25
cbrB		putative inner membrane protein	31	32	0	9	100	21.951219512195124	inf	0.008153177	1	1	3	3	0	0.25	0.25
yfgJ		putative protein	31	32	0	9	100	21.951219512195124	inf	0.008153177	1	1	4	4	0	0.125	0.125
yraI		putative pilin chaperone	31	32	0	9	100	21.951219512195124	inf	0.008153177	1	1	3	3	0	0.25	0.25
yraK		putative fimbrial protein	31	32	0	9	100	21.951219512195124	inf	0.008153177	1	1	3	3	0	0.25	0.25
yidX		putative lipoprotein	31	32	0	9	100	21.951219512195124	inf	0.008153177	1	1	4	4	0	0.125	0.125
yieH		6-phosphogluconate phosphatase	31	32	0	9	100	21.951219512195124	inf	0.008153177	1	1	3	3	0	0.25	0.25
group_11610	fecE	ferric dicitrate ABC transporter - ATP binding subunit	0	9	31	32	0	78.04878048780488	0	0.008153177	1	1	3	0	3	0.25	0.25
nadC_1		Nicotinate-nucleotide pyrophosphorylase [carboxylating]	0	9	31	32	0	78.04878048780488	0	0.008153177	1	1	3	0	3	0.25	0.25
group_11673		hypothetical protein	0	9	31	32	0	78.04878048780488	0	0.008153177	1	1	3	0	3	0.25	0.25
group_11709	ccdA	Antitoxin CcdA	0	9	31	32	0	78.04878048780488	0	0.008153177	1	1	4	0	4	0.125	0.125
group_4034	yidX	putative lipoprotein	0	9	31	32	0	78.04878048780488	0	0.008153177	1	1	4	0	4	0.125	0.125
group_4035	yieH	6-phosphogluconate phosphatase	0	9	31	32	0	78.04878048780488	0	0.008153177	1	1	3	0	3	0.25	0.25
group_6340	uhpB	Signal transduction histidine-protein kinase/phosphatase UhpB	0	9	31	32	0	78.04878048780488	0	0.008153177	1	1	4	0	4	0.125	0.125
group_6363	ygdB	putative protein	0	9	31	32	0	78.04878048780488	0	0.008153177	1	1	3	0	3	0.25	0.25
tam_2		Trans-aconitate 2-methyltransferase	0	9	31	32	0	78.04878048780488	0	0.008153177	1	1	3	0	3	0.25	0.25
btuB_2		vitamin B12 / E colicin / bacteriophage BF23 outer membrane porin BtuB	0	9	31	32	0	78.04878048780488	0	0.008153177	1	1	3	0	3	0.25	0.25
group_6737		hypothetical protein	0	9	31	32	0	78.04878048780488	0	0.008153177	1	1	3	0	3	0.25	0.25
group_6740	ccdB	Toxin CcdB	0	9	31	32	0	78.04878048780488	0	0.008153177	1	1	4	0	4	0.125	0.125
group_8582		hypothetical protein	0	9	31	32	0	78.04878048780488	0	0.008153177	1	1	3	0	3	0.25	0.25
fecD_2		ferric dicitrate ABC transporter - membrane subunit	0	9	31	32	0	78.04878048780488	0	0.008153177	1	1	3	0	3	0.25	0.25
group_8602	yicS	putative protein	0	9	31	32	0	78.04878048780488	0	0.008153177	1	1	3	0	3	0.25	0.25
group_8606		hypothetical protein	0	9	31	32	0	78.04878048780488	0	0.008153177	1	1	3	0	3	0.25	0.25
group_8607		hypothetical protein	0	9	31	32	0	78.04878048780488	0	0.008153177	1	1	3	0	3	0.25	0.25
yjiC		hypothetical protein	29	27	2	14	93.54838709677419	34.146341463414636	7.518518518518518	0.008545566	1	1	9	7	2	0.1796875	0.1796875
etp		phosphotyrosine-protein phosphatase	31	33	0	8	100	19.51219512195122	inf	0.008642061	1	1	3	3	0	0.25	0.25
mazF		MazF toxin of the MazF-MazE toxin-antitoxin system that exhibits ribonuclease activity	31	33	0	8	100	19.51219512195122	inf	0.008642061	1	1	4	4	0	0.125	0.125
mazE		MazE antitoxin of the MazF-MazE toxin-antitoxin system	31	33	0	8	100	19.51219512195122	inf	0.008642061	1	1	4	4	0	0.125	0.125
ybeR		putative protein	31	33	0	8	100	19.51219512195122	inf	0.008642061	1	1	5	5	0	0.0625	0.0625
yeaV		putative transporter	31	33	0	8	100	19.51219512195122	inf	0.008642061	1	1	7	7	0	0.015625	0.015625
yecT		putative protein	31	33	0	8	100	19.51219512195122	inf	0.008642061	1	1	3	3	0	0.25	0.25
elfG_1		putative fimbrial-like adhesin protein	31	33	0	8	100	19.51219512195122	inf	0.008642061	1	1	3	3	0	0.25	0.25
group_6058		hypothetical protein	31	33	0	8	100	19.51219512195122	inf	0.008642061	1	1	3	3	0	0.25	0.25
ybaQ		putative DNA-binding transcriptional regulator	31	33	0	8	100	19.51219512195122	inf	0.008642061	1	1	3	3	0	0.25	0.25
uhpB		Signal transduction histidine-protein kinase/phosphatase UhpB	31	33	0	8	100	19.51219512195122	inf	0.008642061	1	1	3	3	0	0.25	0.25
bglH_1		carbohydrate-specific outer membrane porin, cryptic	31	33	0	8	100	19.51219512195122	inf	0.008642061	1	1	4	4	0	0.125	0.125
yjbS		hypothetical protein	31	33	0	8	100	19.51219512195122	inf	0.008642061	1	1	5	5	0	0.0625	0.0625
group_11652	cirA_2	outer membrane receptor involved in uptake of ferric dihyroxybenzoylserine	0	8	31	33	0	80.48780487804879	0	0.008642061	1	1	3	0	3	0.25	0.25
fecD_1		ferric dicitrate ABC transporter - membrane subunit	0	8	31	33	0	80.48780487804879	0	0.008642061	1	1	3	0	3	0.25	0.25
group_11654	fhuC_2	iron (III) hydroxamate ABC transporter - ATP binding subunit	0	8	31	33	0	80.48780487804879	0	0.008642061	1	1	3	0	3	0.25	0.25
group_11672		hypothetical protein	0	8	31	33	0	80.48780487804879	0	0.008642061	1	1	3	0	3	0.25	0.25
fadH_2		2,4-dienoyl-CoA reductase	0	8	31	33	0	80.48780487804879	0	0.008642061	1	1	3	0	3	0.25	0.25
murR_2		HTH-type transcriptional regulator MurR	0	8	31	33	0	80.48780487804879	0	0.008642061	1	1	4	0	4	0.125	0.125
yfiY		hypothetical protein	0	8	31	33	0	80.48780487804879	0	0.008642061	1	1	4	0	4	0.125	0.125
fepC_2		ferric enterobactin ABC transporter - ATP binding subunit	0	8	31	33	0	80.48780487804879	0	0.008642061	1	1	4	0	4	0.125	0.125
fhuA_1		ferrichrome / phage / antibiotic outer membrane porin FhuA	0	8	31	33	0	80.48780487804879	0	0.008642061	1	1	4	0	4	0.125	0.125
group_12036	ycjY_1	putative hydrolase	0	8	31	33	0	80.48780487804879	0	0.008642061	1	1	3	0	3	0.25	0.25
fecD_3		ferric dicitrate ABC transporter - membrane subunit	0	8	31	33	0	80.48780487804879	0	0.008642061	1	1	4	0	4	0.125	0.125
group_6110	queA	S-adenosylmethionine:tRNA ribosyltransferase-isomerase	0	8	31	33	0	80.48780487804879	0	0.008642061	1	1	4	0	4	0.125	0.125
hutX		Intracellular heme transport protein HutX	0	8	31	33	0	80.48780487804879	0	0.008642061	1	1	3	0	3	0.25	0.25
group_6732		hypothetical protein	0	8	31	33	0	80.48780487804879	0	0.008642061	1	1	3	0	3	0.25	0.25
yajO_1		putative NAD(P)H-dependent xylose reductase	0	8	31	33	0	80.48780487804879	0	0.008642061	1	1	3	0	3	0.25	0.25
hemS		Hemin transport protein HemS	0	8	31	33	0	80.48780487804879	0	0.008642061	1	1	3	0	3	0.25	0.25
hmuT		Hemin-binding periplasmic protein HmuT	0	8	31	33	0	80.48780487804879	0	0.008642061	1	1	3	0	3	0.25	0.25
hemN_2		coproporphyrinogen III dehydrogenase	0	8	31	33	0	80.48780487804879	0	0.008642061	1	1	3	0	3	0.25	0.25
group_8604	ybdO	putative DNA-binding transcriptional regulator LYSR-type	0	8	31	33	0	80.48780487804879	0	0.008642061	1	1	3	0	3	0.25	0.25
group_8629		hypothetical protein	0	8	31	33	0	80.48780487804879	0	0.008642061	1	1	4	0	4	0.125	0.125
group_8680	fecD_2	ferric dicitrate ABC transporter - membrane subunit	0	8	31	33	0	80.48780487804879	0	0.008642061	1	1	4	0	4	0.125	0.125
assT		Arylsulfate sulfotransferase AssT	0	8	31	33	0	80.48780487804879	0	0.008642061	1	1	4	0	4	0.125	0.125
dsbL		Thiol:disulfide interchange protein DsbL	0	8	31	33	0	80.48780487804879	0	0.008642061	1	1	4	0	4	0.125	0.125
ycjZ_1		putative transcriptional regulator LysR-type	0	8	31	33	0	80.48780487804879	0	0.008642061	1	1	3	0	3	0.25	0.25
ycaN_2		putative transcriptional regulator LYSR-type	0	8	31	33	0	80.48780487804879	0	0.008642061	1	1	3	0	3	0.25	0.25
group_11489		hypothetical protein	22	16	9	25	70.96774193548387	60.97560975609756	3.8194444444444446	0.009215232	1	1	8	8	2	0.0078125	0.2890625
group_16068	eutM_2	putative structural protein, ethanolamine utilization microcompartment	1	11	30	30	3.225806451612903	73.17073170731707	0.090909091	0.009491684	1	1	9	1	8	0.0390625	0.0390625
eutM_2		putative structural protein, ethanolamine utilization microcompartment	1	11	30	30	3.225806451612903	73.17073170731707	0.090909091	0.009491684	1	1	9	1	8	0.0390625	0.0390625
pduC		Propanediol dehydratase large subunit	1	11	30	30	3.225806451612903	73.17073170731707	0.090909091	0.009491684	1	1	9	1	8	0.0390625	0.0390625
yqiI		protein involved in detoxification of methylglyoxal	30	30	1	11	96.77419355	26.82926829268293	11	0.009491684	1	1	4	4	1	0.125	0.625
gfcA		putative protein	30	30	1	11	96.77419355	26.82926829268293	11	0.009491684	1	1	6	6	1	0.03125	0.21875
yieK		putative 6-phosphogluconolactonase	30	30	1	11	96.77419355	26.82926829268293	11	0.009491684	1	1	5	5	0	0.0625	0.0625
yqiH		putative membrane protein	29	28	2	13	93.54838709677419	31.70731707317073	6.732142857142857	0.00954937	1	1	7	6	1	0.125	0.125
group_4928		hypothetical protein	2	13	29	28	6.451612903225806	68.29268292682927	0.14854111405835543	0.00954937	1	1	13	2	12	0.003417969	0.022460938
yfdR_2		CPS-53 (KpLE1) prophage; deoxyribonucleoside 5'-monophosphate phosphatase	5	0	26	41	16.129032258064516	100	inf	0.012143834876265261	1	1	5	5	0	0.0625	0.0625
spaS		Surface presentation of antigens protein SpaS	28	26	3	15	90.32258064516128	36.58536585365854	5.384615384615385	0.012619259111701177	1	1	9	8	3	0.0390625	0.5078125
ydbC		putative oxidoreductase, NAD(P)-binding	28	26	3	15	90.32258064516128	36.58536585365854	5.384615384615385	0.012619259111701177	1	1	7	6	3	0.125	1
farR		HTH-type transcriptional regulator FarR	28	26	3	15	90.32258064516128	36.58536585365854	5.384615384615385	0.012619259111701177	1	1	8	7	2	0.0703125	0.2890625
sgcA		PTS permease - unknown specificity	3	15	28	26	9.677419355	63.41463414634146	0.18571428571428572	0.012619259111701177	1	1	12	3	11	0.006347656	0.145996094
group_12990		IS4 family transposase ISCro3	17	10	14	31	54.83870967741935	75.60975609756098	3.7642857142857142	0.013443063025239845	1	1	17	12	6	0.143463135	0.332305908
group_8980		hypothetical protein	17	10	14	31	54.83870967741935	75.60975609756098	3.7642857142857142	0.013443063025239845	1	1	17	12	6	0.143463135	0.332305908
group_2261	papC	Outer membrane usher protein PapC	18	11	13	30	58.06451612903226	73.17073170731707	3.7762237762237763	0.014530901351689383	1	1	14	13	3	0.001831055	0.057373047
chaC		Glutathione-specific gamma-glutamylcyclotransferase	21	15	10	26	67.74193548387096	63.41463414634146	3.64	0.016659871772358448	1	1	14	9	7	0.423950195	1
ygeM		hypothetical protein	20	14	11	27	64.51612903225806	65.85365853658537	3.5064935064935066	0.016739572	1	1	21	16	7	0.026603699	0.18924713134765625
group_6440	yjjI	hypothetical protein	0	7	31	34	0	82.92682926829268	0	0.017046602117828418	1	1	5	0	5	0.0625	0.0625
group_6996		hypothetical protein	0	7	31	34	0	82.92682926829268	0	0.017046602117828418	1	1	7	0	7	0.015625	0.015625
group_6288	alaE	L-alanine exporter	0	7	31	34	0	82.92682926829268	0	0.017046602117828418	1	1	4	0	4	0.125	0.125
bcr_2		multidrug efflux transporter Bcr	0	7	31	34	0	82.92682926829268	0	0.017046602117828418	1	1	3	0	3	0.25	0.25
cusC_1		copper / silver efflux transport system - outer membrane porin	0	7	31	34	0	82.92682926829268	0	0.017046602117828418	1	1	3	0	3	0.25	0.25
acrA_1		AcrA membrane fusion protein	0	7	31	34	0	82.92682926829268	0	0.017046602117828418	1	1	3	0	3	0.25	0.25
betI_1		HTH-type transcriptional regulator BetI	0	7	31	34	0	82.92682926829268	0	0.017046602117828418	1	1	3	0	3	0.25	0.25
group_11746		hypothetical protein	0	7	31	34	0	82.92682926829268	0	0.017046602117828418	1	1	6	0	6	0.03125	0.03125
group_11747		hypothetical protein	0	7	31	34	0	82.92682926829268	0	0.017046602117828418	1	1	6	0	6	0.03125	0.03125
group_11748		hypothetical protein	0	7	31	34	0	82.92682926829268	0	0.017046602117828418	1	1	6	0	6	0.03125	0.03125
group_11749		hypothetical protein	0	7	31	34	0	82.92682926829268	0	0.017046602117828418	1	1	6	0	6	0.03125	0.03125
group_11750		hypothetical protein	0	7	31	34	0	82.92682926829268	0	0.017046602117828418	1	1	6	0	6	0.03125	0.03125
group_11751		hypothetical protein	0	7	31	34	0	82.92682926829268	0	0.017046602117828418	1	1	6	0	6	0.03125	0.03125
group_11752		hypothetical protein	0	7	31	34	0	82.92682926829268	0	0.017046602117828418	1	1	6	0	6	0.03125	0.03125
group_11754		hypothetical protein	0	7	31	34	0	82.92682926829268	0	0.017046602117828418	1	1	6	0	6	0.03125	0.03125
group_11764		hypothetical protein	0	7	31	34	0	82.92682926829268	0	0.017046602117828418	1	1	6	0	6	0.03125	0.03125
group_11767		hypothetical protein	0	7	31	34	0	82.92682926829268	0	0.017046602117828418	1	1	6	0	6	0.03125	0.03125
modE_2		ModE-MoO42- DNA-binding transcriptional dual regulator	0	7	31	34	0	82.92682926829268	0	0.017046602117828418	1	1	3	0	3	0.25	0.25
dsbI		Protein-disulfide oxidoreductase DsbI	0	7	31	34	0	82.92682926829268	0	0.017046602117828418	1	1	4	0	4	0.125	0.125
group_12228	sctC	Type 3 secretion system secretin	0	7	31	34	0	82.92682926829268	0	0.017046602117828418	1	1	3	0	3	0.25	0.25
glmE		Glutamate mutase epsilon subunit	0	7	31	34	0	82.92682926829268	0	0.017046602117828418	1	1	3	0	3	0.25	0.25
group_12389		Methylaspartate ammonia-lyase	0	7	31	34	0	82.92682926829268	0	0.017046602117828418	1	1	3	0	3	0.25	0.25
group_12390		hypothetical protein	0	7	31	34	0	82.92682926829268	0	0.017046602117828418	1	1	3	0	3	0.25	0.25
group_12391		hypothetical protein	0	7	31	34	0	82.92682926829268	0	0.017046602117828418	1	1	3	0	3	0.25	0.25
gltP_2		glutamate / aspartate : H+ symporter GltP	0	7	31	34	0	82.92682926829268	0	0.017046602117828418	1	1	3	0	3	0.25	0.25
gcvA_2		GcvA DNA-binding transcriptional dual regulator	0	7	31	34	0	82.92682926829268	0	0.017046602117828418	1	1	3	0	3	0.25	0.25
prsE		Type I secretion system membrane fusion protein PrsE	0	7	31	34	0	82.92682926829268	0	0.017046602117828418	1	1	3	0	3	0.25	0.25
ltxB		Leukotoxin export ATP-binding protein LtxB	0	7	31	34	0	82.92682926829268	0	0.017046602117828418	1	1	3	0	3	0.25	0.25
group_15695	relB	RelB Qin prophage; antitoxin of the RelE-RelB toxin-antitoxin system and DNA binding transcriptional repressor	0	7	31	34	0	82.92682926829268	0	0.017046602117828418	1	1	4	0	4	0.125	0.125
group_3249	yajI	putative lipoprotein	0	7	31	34	0	82.92682926829268	0	0.017046602117828418	1	1	6	0	6	0.03125	0.03125
group_3527		hypothetical protein	0	7	31	34	0	82.92682926829268	0	0.017046602117828418	1	1	3	0	3	0.25	0.25
group_4036		hypothetical protein	0	7	31	34	0	82.92682926829268	0	0.017046602117828418	1	1	6	0	6	0.03125	0.03125
group_4704		hypothetical protein	0	7	31	34	0	82.92682926829268	0	0.017046602117828418	1	1	3	0	3	0.25	0.25
group_5520		hypothetical protein	0	7	31	34	0	82.92682926829268	0	0.017046602117828418	1	1	3	0	3	0.25	0.25
group_5523	sorF	PTS system sorbose-specific EIIA component	0	7	31	34	0	82.92682926829268	0	0.017046602117828418	1	1	3	0	3	0.25	0.25
fumA_2		fumarase A monomer	0	7	31	34	0	82.92682926829268	0	0.017046602117828418	1	1	3	0	3	0.25	0.25
group_6739	sgrT	SgrT, regulator of PtsG activity	0	7	31	34	0	82.92682926829268	0	0.017046602117828418	1	1	3	0	3	0.25	0.25
group_6747		hypothetical protein	0	7	31	34	0	82.92682926829268	0	0.017046602117828418	1	1	6	0	6	0.03125	0.03125
group_6750	ygiL	putative fimbrial-like adhesin protein	0	7	31	34	0	82.92682926829268	0	0.017046602117828418	1	1	3	0	3	0.25	0.25
ahpD		hypothetical protein	0	7	31	34	0	82.92682926829268	0	0.017046602117828418	1	1	3	0	3	0.25	0.25
tolC_1		TolC monomer	0	7	31	34	0	82.92682926829268	0	0.017046602117828418	1	1	3	0	3	0.25	0.25
glmS_1		Glutamate mutase sigma subunit	0	7	31	34	0	82.92682926829268	0	0.017046602117828418	1	1	3	0	3	0.25	0.25
group_6872		hypothetical protein	0	7	31	34	0	82.92682926829268	0	0.017046602117828418	1	1	3	0	3	0.25	0.25
group_7105		hypothetical protein	0	7	31	34	0	82.92682926829268	0	0.017046602117828418	1	1	6	0	6	0.03125	0.03125
acrB_1		AcrB RND-type permease	0	7	31	34	0	82.92682926829268	0	0.017046602117828418	1	1	3	0	3	0.25	0.25
group_8621		hypothetical protein	0	7	31	34	0	82.92682926829268	0	0.017046602117828418	1	1	6	0	6	0.03125	0.03125
group_8623		hypothetical protein	0	7	31	34	0	82.92682926829268	0	0.017046602117828418	1	1	6	0	6	0.03125	0.03125
group_8625		hypothetical protein	0	7	31	34	0	82.92682926829268	0	0.017046602117828418	1	1	6	0	6	0.03125	0.03125
group_8626		hypothetical protein	0	7	31	34	0	82.92682926829268	0	0.017046602117828418	1	1	6	0	6	0.03125	0.03125
group_8753		hypothetical protein	0	7	31	34	0	82.92682926829268	0	0.017046602117828418	1	1	6	0	6	0.03125	0.03125
mxiC		Protein MxiC	0	7	31	34	0	82.92682926829268	0	0.017046602117828418	1	1	3	0	3	0.25	0.25
invF		Invasion protein InvF	0	7	31	34	0	82.92682926829268	0	0.017046602117828418	1	1	3	0	3	0.25	0.25
group_9125		hypothetical protein	0	7	31	34	0	82.92682926829268	0	0.017046602117828418	1	1	6	0	6	0.03125	0.03125
group_9217	yadI_1	AgaX	0	7	31	34	0	82.92682926829268	0	0.017046602117828418	1	1	3	0	3	0.25	0.25
yqiD		Protein YqiD	31	34	0	7	100	17.073170731707318	inf	0.017046602117828425	1	1	3	3	0	0.25	0.25
ygbI		putative DNA-binding transcriptional regulator, DEOR-type	31	34	0	7	100	17.073170731707318	inf	0.017046602117828425	1	1	4	4	0	0.125	0.125
ygbJ		putative dehydrogenase, with NAD(P)-binding Rossmann-fold domain	31	34	0	7	100	17.073170731707318	inf	0.017046602117828425	1	1	4	4	0	0.125	0.125
ygbL		putative class II aldolase	31	34	0	7	100	17.073170731707318	inf	0.017046602117828425	1	1	4	4	0	0.125	0.125
bglB		6-phospho-beta-glucosidase B; cryptic	31	34	0	7	100	17.073170731707318	inf	0.017046602117828425	1	1	3	3	0	0.25	0.25
bglF		beta-glucoside PTS permease BglF - cryptic	31	34	0	7	100	17.073170731707318	inf	0.017046602117828425	1	1	3	3	0	0.25	0.25
phnN		ribose 1,5-bisphosphokinase	31	34	0	7	100	17.073170731707318	inf	0.017046602117828425	1	1	3	3	0	0.25	0.25
yadI_1		AgaX	31	34	0	7	100	17.073170731707318	inf	0.017046602117828425	1	1	3	3	0	0.25	0.25
queA		S-adenosylmethionine:tRNA ribosyltransferase-isomerase	31	34	0	7	100	17.073170731707318	inf	0.017046602117828425	1	1	3	3	0	0.25	0.25
bglG		BglG transcriptional antiterminator (monomer)	31	34	0	7	100	17.073170731707318	inf	0.017046602117828425	1	1	3	3	0	0.25	0.25
treB		trehalose PTS permease - TreB subunit	31	34	0	7	100	17.073170731707318	inf	0.017046602117828425	1	1	4	4	0	0.125	0.125
group_7672		hypothetical protein	31	34	0	7	100	17.073170731707318	inf	0.017046602117828425	1	1	3	3	0	0.25	0.25
otnI		hypothetical protein	31	34	0	7	100	17.073170731707318	inf	0.017046602117828425	1	1	4	4	0	0.125	0.125
yiaT		putative outer membrane protein	31	34	0	7	100	17.073170731707318	inf	0.017046602117828425	1	1	3	3	0	0.25	0.25
yiaU		putative DNA-binding transcriptional regulator, LysR-type	31	34	0	7	100	17.073170731707318	inf	0.017046602117828425	1	1	3	3	0	0.25	0.25
yiaW_2		hypothetical protein	31	34	0	7	100	17.073170731707318	inf	0.017046602117828425	1	1	3	3	0	0.25	0.25
alaE		L-alanine exporter	31	34	0	7	100	17.073170731707318	inf	0.017046602117828425	1	1	3	3	0	0.25	0.25
yjiJ		putative transport protein	31	34	0	7	100	17.073170731707318	inf	0.017046602117828425	1	1	3	3	0	0.25	0.25
yfaQ		putative protein	22	17	9	24	70.96774193548387	58.536585365853654	3.450980392156863	0.017299806	1	1	8	7	3	0.0703125	0.7265625
group_1218	rhsD_1	RhsD protein in rhs element	14	7	17	34	45.16129032258064	82.92682926829268	4	0.017300589	1	1	14	11	4	0.057373047	0.17956543
group_4642		hypothetical protein	18	12	13	29	58.06451612903226	70.73170731707317	3.3461538461538463	0.017347485076596267	1	1	11	9	5	0.065429688	1
group_5235		hypothetical protein	29	29	2	12	93.54838709677419	29.268292682926827	6	0.017673877	1	1	8	6	2	0.2890625	0.2890625
mokB		regulatory peptide whose translation enables hokB expression	29	29	2	12	93.54838709677419	29.268292682926827	6	0.017673877	1	1	6	4	2	0.6875	0.6875
group_8448		hypothetical protein	29	29	2	12	93.54838709677419	29.268292682926827	6	0.017673877	1	1	6	5	2	0.21875	0.6875
djlC		Hsc56, co-chaperone of Hsc62	30	31	1	10	96.77419355	24.390243902439025	9.677419355	0.018644141	1	1	8	7	1	0.0703125	0.0703125
ybeT		hypothetical protein	30	31	1	10	96.77419355	24.390243902439025	9.677419355	0.018644141	1	1	6	6	1	0.03125	0.21875
ybjP		putative lipoprotein	30	31	1	10	96.77419355	24.390243902439025	9.677419355	0.018644141	1	1	4	3	1	0.625	0.625
group_7870		hypothetical protein	30	31	1	10	96.77419355	24.390243902439025	9.677419355	0.018644141	1	1	3	3	1	0.25	1
sopA		hypothetical protein	30	31	1	10	96.77419355	24.390243902439025	9.677419355	0.018644141	1	1	3	3	1	0.25	1
ygbN		YgbN Gnt transporter	30	31	1	10	96.77419355	24.390243902439025	9.677419355	0.018644141	1	1	7	6	1	0.125	0.125
group_16065	rhaR_2	HTH-type transcriptional activator RhaR	1	10	30	31	3.225806451612903	75.60975609756098	0.10333333333333333	0.018644141125205512	1	1	8	1	7	0.0703125	0.0703125
ddrA		Diol dehydratase-reactivating factor alpha subunit	1	10	30	31	3.225806451612903	75.60975609756098	0.10333333333333333	0.018644141125205512	1	1	8	1	7	0.0703125	0.0703125
eutN_1		putative carboxysome structural protein	1	10	30	31	3.225806451612903	75.60975609756098	0.10333333333333333	0.018644141125205512	1	1	8	1	7	0.0703125	0.0703125
group_16070		hypothetical protein	1	10	30	31	3.225806451612903	75.60975609756098	0.10333333333333333	0.018644141125205512	1	1	8	1	7	0.0703125	0.0703125
eutS_1		putative structural protein, ethanolamine utilization microcompartment	1	10	30	31	3.225806451612903	75.60975609756098	0.10333333333333333	0.018644141125205512	1	1	8	1	7	0.0703125	0.0703125
group_3689	pduV	Propanediol utilization protein PduV	1	10	30	31	3.225806451612903	75.60975609756098	0.10333333333333333	0.018644141125205512	1	1	8	1	7	0.0703125	0.0703125
pduL		Phosphate propanoyltransferase	1	10	30	31	3.225806451612903	75.60975609756098	0.10333333333333333	0.018644141125205512	1	1	8	1	7	0.0703125	0.0703125
eutE_1		putative aldehyde dehydrogenase, ethanolamine utilization protein	1	10	30	31	3.225806451612903	75.60975609756098	0.10333333333333333	0.018644141125205512	1	1	8	1	7	0.0703125	0.0703125
adhE_1		pyruvate formate-lyase deactivase [multifunctional]	1	10	30	31	3.225806451612903	75.60975609756098	0.10333333333333333	0.018644141125205512	1	1	8	1	7	0.0703125	0.0703125
rsxC_1		Ion-translocating oxidoreductase complex subunit C	1	10	30	31	3.225806451612903	75.60975609756098	0.10333333333333333	0.018644141125205512	1	1	8	1	7	0.0703125	0.0703125
group_7423		hypothetical protein	1	10	30	31	3.225806451612903	75.60975609756098	0.10333333333333333	0.018644141125205512	1	1	8	1	7	0.0703125	0.0703125
group_7424		hypothetical protein	1	10	30	31	3.225806451612903	75.60975609756098	0.10333333333333333	0.018644141125205512	1	1	8	1	7	0.0703125	0.0703125
group_7425		hypothetical protein	1	10	30	31	3.225806451612903	75.60975609756098	0.10333333333333333	0.018644141125205512	1	1	8	1	7	0.0703125	0.0703125
glpF_1		glycerol channel GlpF	1	10	30	31	3.225806451612903	75.60975609756098	0.10333333333333333	0.018644141125205512	1	1	8	1	7	0.0703125	0.0703125
pduB		Propanediol utilization protein PduB	1	10	30	31	3.225806451612903	75.60975609756098	0.10333333333333333	0.018644141125205512	1	1	8	1	7	0.0703125	0.0703125
pduD		Propanediol dehydratase medium subunit	1	10	30	31	3.225806451612903	75.60975609756098	0.10333333333333333	0.018644141125205512	1	1	8	1	7	0.0703125	0.0703125
pduE		Propanediol dehydratase small subunit	1	10	30	31	3.225806451612903	75.60975609756098	0.10333333333333333	0.018644141125205512	1	1	8	1	7	0.0703125	0.0703125
group_1002	yeeT_1	CP4-44 prophage; predicted protein	1	10	30	31	3.225806451612903	75.60975609756098	0.10333333333333333	0.018644141125205512	1	1	8	1	8	0.0078125	0.0703125
group_4460	gudX	glucarate dehydratase-related protein	1	10	30	31	3.225806451612903	75.60975609756098	0.10333333333333333	0.018644141125205512	1	1	6	1	5	0.21875	0.21875
group_3810	gmr	modulator of RNase II stability	1	10	30	31	3.225806451612903	75.60975609756098	0.10333333333333333	0.018644141125205512	1	1	5	1	4	0.375	0.375
group_5499	ybjP	putative lipoprotein	1	10	30	31	3.225806451612903	75.60975609756098	0.10333333333333333	0.018644141125205512	1	1	4	1	3	0.625	0.625
yjbM		putative protein	21	16	10	25	67.74193548387096	60.97560975609756	3.28125	0.018977781	1	1	16	13	7	0.021270752	0.803619385
arpA_1		regulator of acetyl CoA synthetase	26	23	5	18	83.87096774193549	43.90243902439025	4.069565217391304	0.020600152895855768	1	1	10	8	3	0.109375	0.34375
yjeN		putative protein	14	8	17	33	45.16129032258064	80.48780487804879	3.3970588235294117	0.023034262284726707	1	1	12	9	3	0.145996094	0.145996094
group_1038	spaO_1	Surface presentation of antigens protein SpaO	9	3	22	38	29.03225806451613	92.68292683	5.181818181818182	0.023479994842887406	1	1	10	7	3	0.34375	0.34375
ygeI		putative protein	28	27	3	14	90.32258064516128	34.146341463414636	4.839506172839506	0.02367151	1	1	9	8	3	0.0390625	0.5078125
yafQ		toxin of the YafQ-DinJ toxin-antitoxin system	28	27	3	14	90.32258064516128	34.146341463414636	4.839506172839506	0.02367151	1	1	8	7	2	0.0703125	0.2890625
hpcB		3,4-dihydroxyphenylacetate 2,3-dioxygenase	28	27	3	14	90.32258064516128	34.146341463414636	4.839506172839506	0.02367151	1	1	8	7	2	0.0703125	0.2890625
puuC_1		gamma-glutamyl-gamma-aminobutyraldehyde dehydrogenase	28	27	3	14	90.32258064516128	34.146341463414636	4.839506172839506	0.02367151	1	1	8	7	2	0.0703125	0.2890625
hpcE		Homoprotocatechuate catabolism bifunctional isomerase/decarboxylase	28	27	3	14	90.32258064516128	34.146341463414636	4.839506172839506	0.02367151	1	1	8	7	2	0.0703125	0.2890625
group_4909		hypothetical protein	3	14	28	27	9.677419355	65.85365853658537	0.2066326530612245	0.023671510155325082	1	1	15	3	13	0.007385254	0.03515625
group_7319		hypothetical protein	3	14	28	27	9.677419355	65.85365853658537	0.2066326530612245	0.023671510155325082	1	1	14	3	13	0.001831055	0.057373047
group_14300	yfcP	putative fimbrial-like adhesin protein	15	9	16	32	48.38709677419355	78.04878048780488	3.3333333333333335	0.024198119732822876	1	1	11	11	3	0.000976563	0.2265625
group_14301	yfcQ	putative fimbrial-like adhesin protein	15	9	16	32	48.38709677419355	78.04878048780488	3.3333333333333335	0.024198119732822876	1	1	11	11	3	0.000976563	0.2265625
group_14302	yfcS	putative periplasmic pilus chaperone	15	9	16	32	48.38709677419355	78.04878048780488	3.3333333333333335	0.024198119732822876	1	1	11	11	3	0.000976563	0.2265625
yfcO		putative protein	15	9	16	32	48.38709677419355	78.04878048780488	3.3333333333333335	0.024198119732822876	1	1	11	11	3	0.000976563	0.2265625
nmpC		Outer membrane porin protein OmpD	17	11	14	30	54.83870967741935	73.17073170731707	3.311688311688312	0.027200908070480253	1	1	19	14	7	0.063568115	0.359283447
group_11486		hypothetical protein	12	6	19	35	38.70967741935484	85.36585365853658	3.6842105263157894	0.027934263	1	1	10	8	3	0.109375	0.34375
ydcM		putative transposase	23	19	8	22	74.19354838709677	53.65853658536586	3.3289473684210527	0.029094213748862674	1	1	15	13	6	0.007385254	0.6072387695312499
group_10197		hypothetical protein	4	0	27	41	12.903225806451612	100	inf	0.030584473021705114	1	1	4	4	0	0.125	0.125
group_5451	traQ	Protein TraQ	4	0	27	41	12.903225806451612	100	inf	0.030584473021705114	1	1	4	4	0	0.125	0.125
group_22242		hypothetical protein	4	0	27	41	12.903225806451612	100	inf	0.030584473021705114	1	1	4	4	0	0.125	0.125
group_7599		hypothetical protein	4	0	27	41	12.903225806451612	100	inf	0.030584473021705114	1	1	4	4	0	0.125	0.125
group_491	ycfK	hypothetical protein	4	0	27	41	12.903225806451612	100	inf	0.030584473021705114	1	1	3	3	0	0.25	0.25
group_4252		hypothetical protein	4	0	27	41	12.903225806451612	100	inf	0.030584473021705114	1	1	4	4	0	0.125	0.125
group_7583		hypothetical protein	4	0	27	41	12.903225806451612	100	inf	0.030584473021705114	1	1	4	4	0	0.125	0.125
group_17151		hypothetical protein	4	0	27	41	12.903225806451612	100	inf	0.030584473021705114	1	1	4	4	0	0.125	0.125
klcA_3		Antirestriction protein KlcA	4	0	27	41	12.903225806451612	100	inf	0.030584473021705114	1	1	4	4	0	0.125	0.125
group_599		IS66 family transposase IS682	4	0	27	41	12.903225806451612	100	inf	0.030584473021705114	1	1	4	4	0	0.125	0.125
group_7440		hypothetical protein	4	0	27	41	12.903225806451612	100	inf	0.030584473021705114	1	1	3	3	0	0.25	0.25
group_7473		hypothetical protein	4	0	27	41	12.903225806451612	100	inf	0.030584473021705114	1	1	4	4	0	0.125	0.125
group_14016		hypothetical protein	4	0	27	41	12.903225806451612	100	inf	0.030584473021705114	1	1	4	4	0	0.125	0.125
group_10751		hypothetical protein	4	0	27	41	12.903225806451612	100	inf	0.030584473021705114	1	1	4	4	0	0.125	0.125
group_1273		hypothetical protein	4	0	27	41	12.903225806451612	100	inf	0.030584473021705114	1	1	4	4	0	0.125	0.125
group_2816		hypothetical protein	4	0	27	41	12.903225806451612	100	inf	0.030584473021705114	1	1	4	4	0	0.125	0.125
group_9538		hypothetical protein	4	0	27	41	12.903225806451612	100	inf	0.030584473021705114	1	1	4	4	0	0.125	0.125
ykfM		hypothetical protein	27	26	4	15	87.09677419354838	36.58536585365854	3.894230769230769	0.031389183	1	1	10	7	3	0.34375	0.34375
group_1043		hypothetical protein	4	15	27	26	12.903225806451612	63.41463414634146	0.25679012345679014	0.031389183	1	1	6	1	6	0.03125	0.21875
fucP_2		fucose:H+ symporter	4	15	27	26	12.903225806451612	63.41463414634146	0.25679012345679014	0.031389183	1	1	13	4	10	0.092285156	0.266845703
ulaA_2		L-ascorbate PTS permease - UlaA subunit	4	15	27	26	12.903225806451612	63.41463414634146	0.25679012345679014	0.031389183	1	1	13	4	11	0.022460938	0.266845703
ulaB_2		Ascorbate-specific PTS system EIIB component	4	15	27	26	12.903225806451612	63.41463414634146	0.25679012345679014	0.031389183	1	1	12	4	10	0.038574219	0.387695313
group_6651	pepT	peptidase T	20	15	11	26	64.51612903225806	63.41463414634146	3.1515151515151514	0.031452344	1	1	12	8	6	0.387695313	1
group_5420		hypothetical protein	19	14	12	27	61.29032258064516	65.85365853658537	3.0535714285714284	0.031684573991968515	1	1	11	9	4	0.065429688	0.548828125
group_4609		hypothetical protein	18	13	13	28	58.06451612903226	68.29268292682927	2.9822485207100593	0.032140728	1	1	12	9	5	0.145996094	0.774414063
group_5141	ydbC	putative oxidoreductase, NAD(P)-binding	2	11	29	30	6.451612903225806	73.17073170731707	0.18808777429467086	0.032152408	1	1	7	2	6	0.125	0.453125
group_438	cbtA_2	CP4-44 prophage; toxin of the CbtA-CbeA toxin-antitoxin system	2	11	29	30	6.451612903225806	73.17073170731707	0.18808777429467086	0.032152408	1	1	11	2	9	0.065429688	0.065429688
group_6604		hypothetical protein	2	11	29	30	6.451612903225806	73.17073170731707	0.18808777429467086	0.032152408	1	1	11	2	9	0.065429688	0.065429688
group_328	cbeA_1	CP4-44 prophage; antitoxin of the CbtA-CbeA toxin-antitoxin system	2	11	29	30	6.451612903225806	73.17073170731707	0.18808777429467086	0.032152408	1	1	10	2	8	0.109375	0.109375
ydfK		Qin prophage; cold shock gene, predicted DNA-binding transcriptional regulator	29	30	2	11	93.54838709677419	26.82926829268293	5.316666666666666	0.032152408	1	1	10	8	2	0.109375	0.109375
melB		melibiose:H+/Na+/Li+ symporter	29	30	2	11	93.54838709677419	26.82926829268293	5.316666666666666	0.032152408	1	1	8	7	2	0.0703125	0.2890625
cbrC		colicin E2 tolerance protein	29	30	2	11	93.54838709677419	26.82926829268293	5.316666666666666	0.032152408	1	1	6	4	2	0.6875	0.6875
mngA		2-O-alpha-mannosyl-D-glycerate PTS permease	29	30	2	11	93.54838709677419	26.82926829268293	5.316666666666666	0.032152408	1	1	6	5	2	0.21875	0.6875
group_8215		hypothetical protein	29	30	2	11	93.54838709677419	26.82926829268293	5.316666666666666	0.032152408	1	1	5	4	1	0.375	0.375
group_2133	yehB_2	putative outer membrane usher protein	13	7	18	34	41.935483870967744	82.92682926829268	3.507936507936508	0.032413284185976984	1	1	15	11	5	0.11846923828124999	0.30175781249999994
group_14881		hypothetical protein	10	4	21	37	32.25806451612903	90.24390244	4.404761904761905	0.032704594	1	1	10	7	3	0.34375	0.34375
group_593	rhsD_1	Protein RhsD	17	12	14	29	54.83870967741935	70.73170731707317	2.9345238095238093	0.032802967	1	1	11	9	6	0.065429688	1
yhhI_1		ISAs1 family transposase ISEc1	7	2	24	39	22.58064516129032	95.12195122	5.6875	0.033487161	1	1	8	6	2	0.2890625	0.2890625
group_15282		hypothetical protein	7	2	24	39	22.58064516129032	95.12195122	5.6875	0.033487161	1	1	7	5	2	0.453125	0.453125
group_2684	prgH	Protein PrgH	7	2	24	39	22.58064516129032	95.12195122	5.6875	0.033487161	1	1	8	6	2	0.2890625	0.2890625
xylE		xylose:H+ symporter	31	35	0	6	100	14.634146341463413	inf	0.033491459	1	1	3	3	0	0.25	0.25
ycbF		putative periplasmic pilin chaperone	31	35	0	6	100	14.634146341463413	inf	0.033491459	1	1	3	3	0	0.25	0.25
yadD		putative transposase	31	35	0	6	100	14.634146341463413	inf	0.033491459	1	1	3	3	0	0.25	0.25
ycbV		putative fimbrial-like adhesin protein	31	35	0	6	100	14.634146341463413	inf	0.033491459	1	1	3	3	0	0.25	0.25
hipB		HipB-HipA antitoxin/toxin complex and DNA-binding transcriptional repressor	31	35	0	6	100	14.634146341463413	inf	0.033491459	1	1	4	4	0	0.125	0.125
ybaM		small protein involved in the cell envelope stress response	31	35	0	6	100	14.634146341463413	inf	0.033491459	1	1	3	3	0	0.25	0.25
gadX		GadX DNA-binding transcriptional dual regulator	31	35	0	6	100	14.634146341463413	inf	0.033491459	1	1	3	3	0	0.25	0.25
ompC		outer membrane porin C	31	35	0	6	100	14.634146341463413	inf	0.033491459	1	1	4	4	0	0.125	0.125
agaI		putative galactosamine-6-phosphate isomerase	31	35	0	6	100	14.634146341463413	inf	0.033491459	1	1	6	6	0	0.03125	0.03125
entD		phosphopantetheinyl transferase	31	35	0	6	100	14.634146341463413	inf	0.033491459	1	1	3	3	0	0.25	0.25
yebE		hypothetical protein	31	35	0	6	100	14.634146341463413	inf	0.033491459	1	1	4	4	0	0.125	0.125
xylG		xylose ABC transporter - ATP binding subunit	31	35	0	6	100	14.634146341463413	inf	0.033491459	1	1	6	6	0	0.03125	0.03125
frvX		frv operon protein	31	35	0	6	100	14.634146341463413	inf	0.033491459	1	1	5	5	0	0.0625	0.0625
yjjI		hypothetical protein	31	35	0	6	100	14.634146341463413	inf	0.033491459	1	1	4	4	0	0.125	0.125
group_4301	ybcL	DLP12 prophage; predicted kinase inhibitor	0	6	31	35	0	85.36585365853658	0	0.033491459	1	1	5	0	5	0.0625	0.0625
group_1303	yeeS_1	CP4-44 prophage; predicted DNA repair protein	0	6	31	35	0	85.36585365853658	0	0.033491459	1	1	6	0	6	0.03125	0.03125
group_1763		hypothetical protein	0	6	31	35	0	85.36585365853658	0	0.033491459	1	1	6	0	6	0.03125	0.03125
group_2914	agaI	putative galactosamine-6-phosphate isomerase	0	6	31	35	0	85.36585365853658	0	0.033491459	1	1	6	0	6	0.03125	0.03125
group_3805	tynA	copper-containing amine oxidase	0	6	31	35	0	85.36585365853658	0	0.033491459	1	1	6	0	6	0.03125	0.03125
group_4987	yebE	hypothetical protein	0	6	31	35	0	85.36585365853658	0	0.033491459	1	1	4	0	4	0.125	0.125
group_8731		hypothetical protein	0	6	31	35	0	85.36585365853658	0	0.033491459	1	1	5	0	5	0.0625	0.0625
group_8766		hypothetical protein	0	6	31	35	0	85.36585365853658	0	0.033491459	1	1	3	0	3	0.25	0.25
group_9053		hypothetical protein	0	6	31	35	0	85.36585365853658	0	0.033491459	1	1	6	0	6	0.03125	0.03125
group_11618	nmpC_2	outer membrane porin protein; locus of qsr prophage	0	6	31	35	0	85.36585365853658	0	0.033491459	1	1	4	0	4	0.125	0.125
ydcR_2		fused predicted DNA-binding transcriptional regulator and predicted amino transferase	0	6	31	35	0	85.36585365853658	0	0.033491459	1	1	3	0	3	0.25	0.25
group_12278	ybaM	small protein involved in the cell envelope stress response	0	6	31	35	0	85.36585365853658	0	0.033491459	1	1	3	0	3	0.25	0.25
yhhS_1		putative transport protein YhhS	0	6	31	35	0	85.36585365853658	0	0.033491459	1	1	3	0	3	0.25	0.25
group_12810		hypothetical protein	0	6	31	35	0	85.36585365853658	0	0.033491459	1	1	4	0	4	0.125	0.125
group_13182		hypothetical protein	0	6	31	35	0	85.36585365853658	0	0.033491459	1	1	3	0	3	0.25	0.25
group_13183		hypothetical protein	0	6	31	35	0	85.36585365853658	0	0.033491459	1	1	3	0	3	0.25	0.25
group_13440		hypothetical protein	0	6	31	35	0	85.36585365853658	0	0.033491459	1	1	5	0	5	0.0625	0.0625
btuB_3		Vitamin B12 transporter BtuB	0	6	31	35	0	85.36585365853658	0	0.033491459	1	1	5	0	5	0.0625	0.0625
group_2291	yqiK	putative membrane protein	0	6	31	35	0	85.36585365853658	0	0.033491459	1	1	3	0	3	0.25	0.25
group_3045		hypothetical protein	0	6	31	35	0	85.36585365853658	0	0.033491459	1	1	3	0	3	0.25	0.25
group_4014		hypothetical protein	0	6	31	35	0	85.36585365853658	0	0.033491459	1	1	6	0	6	0.03125	0.03125
group_4321	yahD	putative transcriptional regulator with ankyrin domain protein	0	6	31	35	0	85.36585365853658	0	0.033491459	1	1	6	0	6	0.03125	0.03125
group_5567		hypothetical protein	0	6	31	35	0	85.36585365853658	0	0.033491459	1	1	3	0	3	0.25	0.25
group_5578		hypothetical protein	0	6	31	35	0	85.36585365853658	0	0.033491459	1	1	3	0	3	0.25	0.25
dnaT_1		Primosomal protein 1	0	6	31	35	0	85.36585365853658	0	0.033491459	1	1	5	0	5	0.0625	0.0625
group_5732	ypdI	YpdI colanic acid synthesis lipoprotein	0	6	31	35	0	85.36585365853658	0	0.033491459	1	1	3	0	3	0.25	0.25
cysB_2		HTH-type transcriptional regulator CysB	0	6	31	35	0	85.36585365853658	0	0.033491459	1	1	3	0	3	0.25	0.25
group_6870		hypothetical protein	0	6	31	35	0	85.36585365853658	0	0.033491459	1	1	3	0	3	0.25	0.25
btuR_1		cobinamide adenosyltransferase / cobalamin adenosyltransferase	0	6	31	35	0	85.36585365853658	0	0.033491459	1	1	3	0	3	0.25	0.25
nepI_2		purine ribonucleoside efflux transporter	0	6	31	35	0	85.36585365853658	0	0.033491459	1	1	3	0	3	0.25	0.25
group_6903	smc	hypothetical protein	0	6	31	35	0	85.36585365853658	0	0.033491459	1	1	3	0	3	0.25	0.25
group_7049	orgA	Oxygen-regulated invasion protein OrgA	0	6	31	35	0	85.36585365853658	0	0.033491459	1	1	3	0	3	0.25	0.25
group_7050	ygeF	putative protein	0	6	31	35	0	85.36585365853658	0	0.033491459	1	1	3	0	3	0.25	0.25
ygeG_1		putative chaperone	0	6	31	35	0	85.36585365853658	0	0.033491459	1	1	3	0	3	0.25	0.25
group_7097		hypothetical protein	0	6	31	35	0	85.36585365853658	0	0.033491459	1	1	3	0	3	0.25	0.25
group_8620		hypothetical protein	0	6	31	35	0	85.36585365853658	0	0.033491459	1	1	5	0	5	0.0625	0.0625
group_8628	yfgJ	putative protein	0	6	31	35	0	85.36585365853658	0	0.033491459	1	1	3	0	3	0.25	0.25
ycjZ_2		putative transcriptional regulator LysR-type	0	6	31	35	0	85.36585365853658	0	0.033491459	1	1	3	0	3	0.25	0.25
group_8824	ycjY_2	putative hydrolase	0	6	31	35	0	85.36585365853658	0	0.033491459	1	1	3	0	3	0.25	0.25
group_9057	ygeI	putative protein	0	6	31	35	0	85.36585365853658	0	0.033491459	1	1	3	0	3	0.25	0.25
group_9058		hypothetical protein	0	6	31	35	0	85.36585365853658	0	0.033491459	1	1	3	0	3	0.25	0.25
hilA		Transcriptional regulator HilA	0	6	31	35	0	85.36585365853658	0	0.033491459	1	1	3	0	3	0.25	0.25
group_9112	phnN	ribose 1,5-bisphosphokinase	0	6	31	35	0	85.36585365853658	0	0.033491459	1	1	3	0	3	0.25	0.25
group_9124		hypothetical protein	0	6	31	35	0	85.36585365853658	0	0.033491459	1	1	5	0	5	0.0625	0.0625
group_9433	dnaB_1	primosome	0	6	31	35	0	85.36585365853658	0	0.033491459	1	1	6	0	6	0.03125	0.03125
yqcG		small protein involved in the cell envelope stress response	21	17	10	24	67.74193548387096	58.536585365853654	2.9647058823529413	0.033693048	1	1	15	11	8	0.11846923828124999	1
ybdR		putative oxidoreductase, Zn-dependent and NAD(P)-binding	30	32	1	9	96.77419355	21.951219512195124	8.4375	0.036033177	1	1	4	3	1	0.625	0.625
yldA		Protein YldA	30	32	1	9	96.77419355	21.951219512195124	8.4375	0.036033177	1	1	4	3	1	0.625	0.625
gudX		glucarate dehydratase-related protein	30	32	1	9	96.77419355	21.951219512195124	8.4375	0.036033177	1	1	6	5	1	0.21875	0.21875
ybdO		putative DNA-binding transcriptional regulator LYSR-type	30	32	1	9	96.77419355	21.951219512195124	8.4375	0.036033177	1	1	4	3	1	0.625	0.625
yjiK		hypothetical protein	30	32	1	9	96.77419355	21.951219512195124	8.4375	0.036033177	1	1	4	3	1	0.625	0.625
group_2337		hypothetical protein	1	9	30	32	3.225806451612903	78.04878048780488	0.11851851851851852	0.036033177	1	1	9	1	8	0.0390625	0.0390625
znuB_2		Zn2+ ABC transporter - membrane subunit	1	9	30	32	3.225806451612903	78.04878048780488	0.11851851851851852	0.036033177	1	1	8	1	8	0.0078125	0.0703125
group_4648		putative periplasmic iron-binding protein	1	9	30	32	3.225806451612903	78.04878048780488	0.11851851851851852	0.036033177	1	1	8	1	8	0.0078125	0.0703125
group_12257		hypothetical protein	1	9	30	32	3.225806451612903	78.04878048780488	0.11851851851851852	0.036033177	1	1	5	1	5	0.0625	0.375
group_12258		hypothetical protein	1	9	30	32	3.225806451612903	78.04878048780488	0.11851851851851852	0.036033177	1	1	5	1	5	0.0625	0.375
group_12643	lexA_3	LexA repressor	1	9	30	32	3.225806451612903	78.04878048780488	0.11851851851851852	0.036033177	1	1	9	1	8	0.0390625	0.0390625
yedL		putative acyltransferase	1	9	30	32	3.225806451612903	78.04878048780488	0.11851851851851852	0.036033177	1	1	5	1	5	0.0625	0.375
hflC_1		regulator of FtsH protease	1	9	30	32	3.225806451612903	78.04878048780488	0.11851851851851852	0.036033177	1	1	5	1	5	0.0625	0.375
group_6915		hypothetical protein	1	9	30	32	3.225806451612903	78.04878048780488	0.11851851851851852	0.036033177	1	1	9	1	8	0.0390625	0.0390625
group_6258	csrD	regulator of CsrB and CsrC decay	5	17	26	24	16.129032258064516	58.536585365853654	0.27149321266968324	0.037413035	1	1	16	5	13	0.021270752	0.210113525
group_4294		hypothetical protein	26	24	5	17	83.87096774193549	41.46341463414634	3.683333333333333	0.037413035021455786	1	1	11	9	4	0.065429688	0.548828125
group_5929		hypothetical protein	6	1	25	40	19.35483870967742	97.56097561	9.6	0.03753898	1	1	6	5	1	0.21875	0.21875
group_2971	nohB	DLP12 prophage; DNA packaging protein	6	1	25	40	19.35483870967742	97.56097561	9.6	0.03753898	1	1	7	6	1	0.125	0.125
symE		toxin-like protein of the SOS response	5	16	26	25	16.129032258064516	60.97560975609756	0.3004807692307692	0.039966763607911134	1	1	13	5	10	0.092285156	0.581054688
rbsK_2		ribokinase	5	16	26	25	16.129032258064516	60.97560975609756	0.3004807692307692	0.039966763607911134	1	1	13	5	9	0.266845703	0.581054688
pksC		hypothetical protein	25	23	6	18	80.64516129032258	43.90243902439025	3.260869565217391	0.042915956	1	1	13	10	5	0.092285156	0.581054688
htrE		putative outer membrane usher protein	25	23	6	18	80.64516129032258	43.90243902439025	3.260869565217391	0.042915956	1	1	7	7	3	0.015625	1
group_11566		hypothetical protein	25	23	6	18	80.64516129032258	43.90243902439025	3.260869565217391	0.042915956	1	1	5	5	2	0.0625	1
ycdT		diguanylate cyclase	25	23	6	18	80.64516129032258	43.90243902439025	3.260869565217391	0.042915956	1	1	16	14	4	0.004180908	0.076812744
group_6041		hypothetical protein	25	23	6	18	80.64516129032258	43.90243902439025	3.260869565217391	0.042915956	1	1	11	8	4	0.2265625	0.548828125
group_3856		hypothetical protein	28	28	3	13	90.32258064516128	31.70731707317073	4.333333333333333	0.043201769666052464	1	1	7	6	3	0.125	1
dinJ		DinJ antitoxin of YafQ-DinJ toxin-antitoxin system and DNA-binding transcriptional repressor	28	28	3	13	90.32258064516128	31.70731707317073	4.333333333333333	0.043201769666052464	1	1	8	7	2	0.0703125	0.2890625
frvB		PTS permease - unknown specificity	28	28	3	13	90.32258064516128	31.70731707317073	4.333333333333333	0.043201769666052464	1	1	7	6	3	0.125	1
hpaC		flavin reductase	28	28	3	13	90.32258064516128	31.70731707317073	4.333333333333333	0.043201769666052464	1	1	9	7	3	0.1796875	0.5078125
hpaB		4-hydroxyphenylacetate 3-monooxygenase oxygenase component	28	28	3	13	90.32258064516128	31.70731707317073	4.333333333333333	0.043201769666052464	1	1	9	7	3	0.1796875	0.5078125
rhaR_1		HTH-type transcriptional activator RhaR	28	28	3	13	90.32258064516128	31.70731707317073	4.333333333333333	0.043201769666052464	1	1	9	7	3	0.1796875	0.5078125
yfaV		putative transporter	28	28	3	13	90.32258064516128	31.70731707317073	4.333333333333333	0.043201769666052464	1	1	9	7	3	0.1796875	0.5078125
hpcH		2-keto-3-deoxy-L-rhamnonate aldolase	28	28	3	13	90.32258064516128	31.70731707317073	4.333333333333333	0.043201769666052464	1	1	9	7	3	0.1796875	0.5078125
hpcG		2-hydroxypentadienoate hydratase	28	28	3	13	90.32258064516128	31.70731707317073	4.333333333333333	0.043201769666052464	1	1	9	7	3	0.1796875	0.5078125
group_5917		hypothetical protein	28	28	3	13	90.32258064516128	31.70731707317073	4.333333333333333	0.043201769666052464	1	1	11	10	3	0.01171875	0.2265625
group_6435	yjjM	putative DNA-binding transcriptional regulator	3	13	28	28	9.677419355	68.29268292682927	0.23076923076923078	0.043201769666052464	1	1	8	3	7	0.0703125	0.7265625
group_3069		IS200/IS605 family transposase IS200C	3	13	28	28	9.677419355	68.29268292682927	0.23076923076923078	0.043201769666052464	1	1	9	3	7	0.1796875	0.5078125
ybfL_2		ISAs1 family transposase ISEc1	14	9	17	32	45.16129032258064	78.04878048780488	2.9281045751633985	0.044458616	1	1	16	12	7	0.076812744	0.803619385
ybcV		putative protein YdfO	10	5	21	36	32.25806451612903	87.80487805	3.4285714285714284	0.045736173881190716	1	1	12	9	5	0.145996094	0.774414063
group_597	rhsD_2	Protein RhsD	10	5	21	36	32.25806451612903	87.80487805	3.4285714285714284	0.045736173881190716	1	1	10	5	5	1	1
group_11575		hypothetical protein	15	10	16	31	48.38709677419355	75.60975609756098	2.90625	0.046410965	1	1	9	8	4	0.0390625	1
group_16257		hypothetical protein	8	3	23	38	25.806451612903224	92.68292683	4.405797101449275	0.046468716358411814	1	1	9	7	3	0.1796875	0.5078125
pppA		prepilin peptidase	23	38	8	3	74.19354838709677	7.317073170731707	0.22697368421052633	0.046468716	1	1	9	3	6	0.5078125	0.5078125
yghG		putative lipoprotein	23	38	8	3	74.19354838709677	7.317073170731707	0.22697368421052633	0.046468716	1	1	9	3	6	0.5078125	0.5078125
yadK		putative fimbrial-like adhesin protein	24	22	7	19	77.41935483870968	46.34146341463415	2.961038961038961	0.048890391776433936	1	1	5	5	2	0.0625	1
ynjD		YnjC/YnjD ABC transporter	24	22	7	19	77.41935483870968	46.34146341463415	2.961038961038961	0.048890391776433936	1	1	5	5	2	0.0625	1
yadC		putative fimbrial-like adhesin protein	24	22	7	19	77.41935483870968	46.34146341463415	2.961038961038961	0.048890391776433936	1	1	5	5	2	0.0625	1
yiaV		putative membrane fusion protein (MFP) component of efflux pump, signal anchor	24	22	7	19	77.41935483870968	46.34146341463415	2.961038961038961	0.048890391776433936	1	1	11	9	4	0.065429688	0.548828125
group_8340	rhaR_1	HTH-type transcriptional activator RhaR	7	19	24	22	22.58064516129032	53.65853658536586	0.33771929824561403	0.048890391776433936	1	1	12	6	10	0.038574219	1
group_2843	ynjD	YnjC/YnjD ABC transporter	7	19	24	22	22.58064516129032	53.65853658536586	0.33771929824561403	0.048890391776433936	1	1	5	2	5	0.0625	1
group_6220	sapF	peptide ABC transporter SapABCDF - ATP binding subunit	7	19	24	22	22.58064516129032	53.65853658536586	0.33771929824561403	0.048890391776433936	1	1	8	4	7	0.0703125	1
