# Supplementary material for: Investigating the adherence factors of Escherichia coli at the bovine recto-anal junction
Source: Microbiol Spectr. 2024 Sep 27;12(11):e01270-24. doi: 10.1128/spectrum.01270-24 (PMC11540155; doi:10.1128/spectrum.01270-24)
Supplement: Table S3 — Scoary bovine-associated genes. [file spectrum.01270-24-s0004.csv]

Supplemental Table 3. Scoary results for gene clusters associated with bovine strains.
Gene	Non-unique Gene name	Annotation	Number_pos_present_in	Number_neg_present_in	Number_pos_not_present_in	Number_neg_not_present_in	Sensitivity	Specificity	Odds_ratio	Naive_p	Bonferroni_p	Benjamini_H_p	Max_Pairwise_comparisons	Max_supporting_pairs	Max_opposing_pairs	Best_pairwise_comp_p	Worst_pairwise_comp_p
group_4717		hypothetical protein	1	4	62	8	1.5873015873015872	66.66666666666666	0.032258065	0.001852731	1	1	5	1	4	0.375	0.375
intE		e14 prophage; predicted integrase	1	4	62	8	1.5873015873015872	66.66666666666666	0.032258065	0.001852731	1	1	5	1	4	0.375	0.375
group_12573		hypothetical protein	3	5	60	7	4.761904761904762	58.333333333333336	0.07	0.001974155	1	1	8	3	5	0.7265625	0.7265625
group_4212		hypothetical protein	6	6	57	6	9.523809523809524	50	0.10526315789473684	0.002627948	1	1	10	4	6	0.75390625	0.75390625
group_17859		hypothetical protein	0	3	63	9	0	75	0	0.003258053	1	1	3	0	3	0.25	0.25
group_1951	rrrQ_1	Qin prophage; predicted lysozyme	0	3	63	9	0	75	0	0.003258053	1	1	2	0	2	0.5	0.5
group_3562	essD_2	DLP12 prophage; predicted phage lysis protein	0	3	63	9	0	75	0	0.003258053	1	1	2	0	2	0.5	0.5
group_5184	yqhC	YqhC DNA-binding transcriptional activator	0	3	63	9	0	75	0	0.003258053	1	1	3	0	3	0.25	0.25
group_6949	ydfT_2	Qin prophage; predicted antitermination protein Q	0	3	63	9	0	75	0	0.003258053	1	1	3	0	3	0.25	0.25
rrrD		Lysozyme RrrD	25	0	38	12	39.682539682539684	100	inf	0.006341868	1	1	10	10	0	0.001953125	0.001953125
group_3489		hypothetical protein	8	6	55	6	12.698412698412698	50	0.14545454545454545	0.007227147	1	1	10	5	6	0.75390625	1
yehC_2		putative fimbrial chaperone	5	5	58	7	7.936507936507936	58.333333333333336	0.1206896551724138	0.007418799	1	1	6	2	5	0.21875	0.6875
gntR		GntR DNA-binding transcriptional repressor	60	8	3	4	95.23809523809523	33.33333333333333	10	0.010712618514881764	1	1	4	3	2	0.625	1
group_8827		hypothetical protein	3	4	60	8	4.761904761904762	66.66666666666666	0.1	0.010712618514881768	1	1	5	2	4	0.375	1
group_6622	wza	lipoprotein required for capsular polysaccharide translocation through the outer membrane	3	4	60	8	4.761904761904762	66.66666666666666	0.1	0.010712618514881768	1	1	3	3	2	0.25	1
group_6824		hypothetical protein	3	4	60	8	4.761904761904762	66.66666666666666	0.1	0.010712618514881768	1	1	5	3	4	0.375	1
rusA		endodeoxyribonuclease RUS (Holliday junction resolvase)	1	3	62	9	1.5873015873015872	75	0.048387097	0.011810440577563865	1	1	4	1	3	0.625	0.625
group_8889		hypothetical protein	1	3	62	9	1.5873015873015872	75	0.048387097	0.011810440577563865	1	1	3	1	2	1	1
group_8890	ybcQ_1	DLP12 prophage; predicted antitermination protein	1	3	62	9	1.5873015873015872	75	0.048387097	0.011810440577563865	1	1	3	1	2	1	1
group_9497		hypothetical protein	1	3	62	9	1.5873015873015872	75	0.048387097	0.011810440577563865	1	1	4	1	3	0.625	0.625
group_12301		hypothetical protein	1	3	62	9	1.5873015873015872	75	0.048387097	0.011810440577563865	1	1	4	1	3	0.625	0.625
group_12529		hypothetical protein	1	3	62	9	1.5873015873015872	75	0.048387097	0.011810440577563865	1	1	3	1	3	0.25	1
group_12530		hypothetical protein	1	3	62	9	1.5873015873015872	75	0.048387097	0.011810440577563865	1	1	3	1	3	0.25	1
group_12532	insJK	IS150 protein InsAB	1	3	62	9	1.5873015873015872	75	0.048387097	0.011810440577563865	1	1	3	1	3	0.25	1
group_12533		hypothetical protein	1	3	62	9	1.5873015873015872	75	0.048387097	0.011810440577563865	1	1	3	1	3	0.25	1
yceD_1		General stress protein 16U	1	3	62	9	1.5873015873015872	75	0.048387097	0.011810440577563865	1	1	3	1	3	0.25	1
group_12595		hypothetical protein	1	3	62	9	1.5873015873015872	75	0.048387097	0.011810440577563865	1	1	3	1	3	0.25	1
ykgM_2		putative ribosomal protein	1	3	62	9	1.5873015873015872	75	0.048387097	0.011810440577563865	1	1	3	1	3	0.25	1
ylpA_3		Lipoprotein YlpA	1	3	62	9	1.5873015873015872	75	0.048387097	0.011810440577563865	1	1	3	1	3	0.25	1
hypB_2		accessory protein for nickel incorporation into hydrogenase isoenzymes	1	3	62	9	1.5873015873015872	75	0.048387097	0.011810440577563865	1	1	3	1	3	0.25	1
ureF		Urease accessory protein UreF	1	3	62	9	1.5873015873015872	75	0.048387097	0.011810440577563865	1	1	3	1	3	0.25	1
ureE		Urease accessory protein UreE	1	3	62	9	1.5873015873015872	75	0.048387097	0.011810440577563865	1	1	3	1	3	0.25	1
ureC		Urease subunit alpha	1	3	62	9	1.5873015873015872	75	0.048387097	0.011810440577563865	1	1	3	1	3	0.25	1
ureB		Urease subunit beta	1	3	62	9	1.5873015873015872	75	0.048387097	0.011810440577563865	1	1	3	1	3	0.25	1
ureA		Urease subunit gamma	1	3	62	9	1.5873015873015872	75	0.048387097	0.011810440577563865	1	1	3	1	3	0.25	1
group_12610		hypothetical protein	1	3	62	9	1.5873015873015872	75	0.048387097	0.011810440577563865	1	1	3	1	3	0.25	1
eptA_2		putative metal-dependent hydrolase	1	3	62	9	1.5873015873015872	75	0.048387097	0.011810440577563865	1	1	3	1	3	0.25	1
dgkA_2		diacylglycerol kinase	1	3	62	9	1.5873015873015872	75	0.048387097	0.011810440577563865	1	1	3	1	3	0.25	1
group_12661		hypothetical protein	1	3	62	9	1.5873015873015872	75	0.048387097	0.011810440577563865	1	1	3	1	3	0.25	1
group_12710		hypothetical protein	1	3	62	9	1.5873015873015872	75	0.048387097	0.011810440577563865	1	1	3	1	2	1	1
group_12713		hypothetical protein	1	3	62	9	1.5873015873015872	75	0.048387097	0.011810440577563865	1	1	3	1	2	1	1
group_4714		hypothetical protein	1	3	62	9	1.5873015873015872	75	0.048387097	0.011810440577563865	1	1	4	1	3	0.625	0.625
group_5526	malX_1	maltose / glucose PTS permease - MalX subunit	1	3	62	9	1.5873015873015872	75	0.048387097	0.011810440577563865	1	1	4	1	3	0.625	0.625
group_6914		hypothetical protein	1	3	62	9	1.5873015873015872	75	0.048387097	0.011810440577563865	1	1	3	1	2	1	1
group_6932	clpP_2	ATP-dependent Clp protease proteolytic subunit	1	3	62	9	1.5873015873015872	75	0.048387097	0.011810440577563865	1	1	3	1	2	1	1
group_7502		hypothetical protein	1	3	62	9	1.5873015873015872	75	0.048387097	0.011810440577563865	1	1	3	1	3	0.25	1
group_8830	yceD_1	hypothetical protein	1	3	62	9	1.5873015873015872	75	0.048387097	0.011810440577563865	1	1	3	1	3	0.25	1
yceD_2		General stress protein 16U	1	3	62	9	1.5873015873015872	75	0.048387097	0.011810440577563865	1	1	3	1	3	0.25	1
group_8839		hypothetical protein	1	3	62	9	1.5873015873015872	75	0.048387097	0.011810440577563865	1	1	3	1	3	0.25	1
group_8861		hypothetical protein	1	3	62	9	1.5873015873015872	75	0.048387097	0.011810440577563865	1	1	3	1	3	0.25	1
ureD		Urease accessory protein UreD	1	3	62	9	1.5873015873015872	75	0.048387097	0.011810440577563865	1	1	3	1	3	0.25	1
group_8892		hypothetical protein	1	3	62	9	1.5873015873015872	75	0.048387097	0.011810440577563865	1	1	3	1	2	1	1
group_8893		hypothetical protein	1	3	62	9	1.5873015873015872	75	0.048387097	0.011810440577563865	1	1	3	1	2	1	1
group_763		hypothetical protein	6	5	57	7	9.523809523809524	58.333333333333336	0.14736842105263157	0.012412519183536459	1	1	7	3	5	0.453125	1
group_4705		hypothetical protein	6	5	57	7	9.523809523809524	58.333333333333336	0.14736842105263157	0.012412519183536459	1	1	7	5	4	0.453125	1
group_3567		hypothetical protein	10	6	53	6	15.873015873015872	50	0.18867924528301888	0.016243241	1	1	11	6	6	1	1
group_8876		hypothetical protein	10	6	53	6	15.873015873015872	50	0.18867924528301888	0.016243241	1	1	11	6	6	1	1
group_12550		hypothetical protein	18	8	45	4	28.57142857142857	33.33333333333333	0.2	0.018660079827340526	1	1	10	3	7	0.34375	0.34375
group_1943		hypothetical protein	7	5	56	7	11.11111111111111	58.333333333333336	0.175	0.019401498448750186	1	1	10	6	5	0.75390625	1
group_2046		hypothetical protein	7	5	56	7	11.11111111111111	58.333333333333336	0.175	0.019401498448750186	1	1	9	4	5	1	1
group_2232		hypothetical protein	7	5	56	7	11.11111111111111	58.333333333333336	0.175	0.019401498448750186	1	1	9	4	5	1	1
group_8877		hypothetical protein	7	5	56	7	11.11111111111111	58.333333333333336	0.175	0.019401498448750186	1	1	9	4	5	1	1
group_6668		hypothetical protein	7	5	56	7	11.11111111111111	58.333333333333336	0.175	0.019401498448750186	1	1	6	5	3	0.21875	1
yjbS		hypothetical protein	59	8	4	4	93.65079365079364	33.33333333333333	7.375	0.019451082033703854	1	1	5	3	3	1	1
rhlE_2		ATP-dependent RNA helicase RhlE	4	4	59	8	6.349206349206349	66.66666666666666	0.13559322033898305	0.019451082033703854	1	1	4	2	3	0.625	1
group_4898		hypothetical protein	4	4	59	8	6.349206349206349	66.66666666666666	0.13559322033898305	0.019451082033703854	1	1	7	4	4	1	1
group_6242	gntR	GntR DNA-binding transcriptional repressor	4	4	59	8	6.349206349206349	66.66666666666666	0.13559322033898305	0.019451082033703854	1	1	5	3	3	1	1
group_6859		hypothetical protein	4	4	59	8	6.349206349206349	66.66666666666666	0.13559322033898305	0.019451082033703854	1	1	4	2	3	0.625	1
group_6868		hypothetical protein	4	4	59	8	6.349206349206349	66.66666666666666	0.13559322033898305	0.019451082033703854	1	1	5	3	4	0.375	1
group_2035		hypothetical protein	4	4	59	8	6.349206349206349	66.66666666666666	0.13559322033898305	0.019451082033703854	1	1	7	4	3	1	1
group_8804		hypothetical protein	4	4	59	8	6.349206349206349	66.66666666666666	0.13559322033898305	0.019451082033703854	1	1	5	3	4	0.375	1
group_11477		hypothetical protein	35	11	28	1	55.55555555555556	8.333333333333332	0.11363636363636363	0.022974968558055156	1	1	10	1	10	0.001953125	0.021484375
group_4408	caiB	CaiB monomer	28	1	35	11	44.44444444444444	91.66666666666666	8.8	0.022974969	1	1	11	11	1	0.000976563	0.01171875
group_6550		hypothetical protein	52	6	11	6	82.53968253968253	50	4.7272727272727275	0.023010854076371393	1	1	6	4	3	0.6875	1
group_3124		hypothetical protein	0	2	63	10	0	83.33333333333334	0	0.023783784	1	1	2	0	2	0.5	0.5
group_1061		hypothetical protein	0	2	63	10	0	83.33333333333334	0	0.023783784	1	1	2	0	2	0.5	0.5
insCD-1_6		IS2 element transposase InsAB'	0	2	63	10	0	83.33333333333334	0	0.023783784	1	1	2	0	2	0.5	0.5
group_12267		hypothetical protein	0	2	63	10	0	83.33333333333334	0	0.023783784	1	1	2	0	2	0.5	0.5
cdhR		HTH-type transcriptional regulator CdhR	0	2	63	10	0	83.33333333333334	0	0.023783784	1	1	2	0	2	0.5	0.5
group_12270		hypothetical protein	0	2	63	10	0	83.33333333333334	0	0.023783784	1	1	2	0	2	0.5	0.5
group_12316		hypothetical protein	0	2	63	10	0	83.33333333333334	0	0.023783784	1	1	2	0	2	0.5	0.5
group_12317		hypothetical protein	0	2	63	10	0	83.33333333333334	0	0.023783784	1	1	2	0	2	0.5	0.5
group_12318		hypothetical protein	0	2	63	10	0	83.33333333333334	0	0.023783784	1	1	2	0	2	0.5	0.5
group_12319		hypothetical protein	0	2	63	10	0	83.33333333333334	0	0.023783784	1	1	2	0	2	0.5	0.5
group_12320		hypothetical protein	0	2	63	10	0	83.33333333333334	0	0.023783784	1	1	2	0	2	0.5	0.5
fliP_1		flagellar biosynthesis protein FliP	0	2	63	10	0	83.33333333333334	0	0.023783784	1	1	2	0	2	0.5	0.5
group_12322		hypothetical protein	0	2	63	10	0	83.33333333333334	0	0.023783784	1	1	2	0	2	0.5	0.5
group_12323		hypothetical protein	0	2	63	10	0	83.33333333333334	0	0.023783784	1	1	2	0	2	0.5	0.5
flhB_3		flagellar biosynthesis protein FlhB	0	2	63	10	0	83.33333333333334	0	0.023783784	1	1	2	0	2	0.5	0.5
group_12325		hypothetical protein	0	2	63	10	0	83.33333333333334	0	0.023783784	1	1	2	0	2	0.5	0.5
group_12326		hypothetical protein	0	2	63	10	0	83.33333333333334	0	0.023783784	1	1	2	0	2	0.5	0.5
group_12327		hypothetical protein	0	2	63	10	0	83.33333333333334	0	0.023783784	1	1	2	0	2	0.5	0.5
group_12328		hypothetical protein	0	2	63	10	0	83.33333333333334	0	0.023783784	1	1	2	0	2	0.5	0.5
sctC_2		Type 3 secretion system secretin	0	2	63	10	0	83.33333333333334	0	0.023783784	1	1	2	0	2	0.5	0.5
group_12330		hypothetical protein	0	2	63	10	0	83.33333333333334	0	0.023783784	1	1	2	0	2	0.5	0.5
yscJ		Yop proteins translocation lipoprotein J	0	2	63	10	0	83.33333333333334	0	0.023783784	1	1	2	0	2	0.5	0.5
group_12334		hypothetical protein	0	2	63	10	0	83.33333333333334	0	0.023783784	1	1	2	0	2	0.5	0.5
group_12335	flhA_3	flagellar biosynthesis protein FlhA	0	2	63	10	0	83.33333333333334	0	0.023783784	1	1	2	0	2	0.5	0.5
fliI_1		flagellum-specific ATP synthase FliI	0	2	63	10	0	83.33333333333334	0	0.023783784	1	1	2	0	2	0.5	0.5
group_12337		hypothetical protein	0	2	63	10	0	83.33333333333334	0	0.023783784	1	1	2	0	2	0.5	0.5
group_12348		hypothetical protein	0	2	63	10	0	83.33333333333334	0	0.023783784	1	1	2	0	2	0.5	0.5
group_12350		hypothetical protein	0	2	63	10	0	83.33333333333334	0	0.023783784	1	1	2	0	2	0.5	0.5
group_12373		hypothetical protein	0	2	63	10	0	83.33333333333334	0	0.023783784	1	1	2	0	2	0.5	0.5
group_12374		hypothetical protein	0	2	63	10	0	83.33333333333334	0	0.023783784	1	1	2	0	2	0.5	0.5
group_12375		hypothetical protein	0	2	63	10	0	83.33333333333334	0	0.023783784	1	1	2	0	2	0.5	0.5
group_12400		hypothetical protein	0	2	63	10	0	83.33333333333334	0	0.023783784	1	1	2	0	2	0.5	0.5
group_12468		hypothetical protein	0	2	63	10	0	83.33333333333334	0	0.023783784	1	1	2	0	2	0.5	0.5
group_12469		hypothetical protein	0	2	63	10	0	83.33333333333334	0	0.023783784	1	1	2	0	2	0.5	0.5
group_12470		hypothetical protein	0	2	63	10	0	83.33333333333334	0	0.023783784	1	1	2	0	2	0.5	0.5
group_12471		hypothetical protein	0	2	63	10	0	83.33333333333334	0	0.023783784	1	1	2	0	2	0.5	0.5
group_12472		hypothetical protein	0	2	63	10	0	83.33333333333334	0	0.023783784	1	1	2	0	2	0.5	0.5
group_12541	ybcO_1	DLP12 prophage; predicted protein	0	2	63	10	0	83.33333333333334	0	0.023783784	1	1	2	0	2	0.5	0.5
group_12542		hypothetical protein	0	2	63	10	0	83.33333333333334	0	0.023783784	1	1	2	0	2	0.5	0.5
group_12543		hypothetical protein	0	2	63	10	0	83.33333333333334	0	0.023783784	1	1	2	0	2	0.5	0.5
dcm_1		DNA-cytosine methyltransferase	0	2	63	10	0	83.33333333333334	0	0.023783784	1	1	2	0	2	0.5	0.5
group_12545		hypothetical protein	0	2	63	10	0	83.33333333333334	0	0.023783784	1	1	2	0	2	0.5	0.5
group_12547		hypothetical protein	0	2	63	10	0	83.33333333333334	0	0.023783784	1	1	2	0	2	0.5	0.5
ygiW_3		stress-induced protein	0	2	63	10	0	83.33333333333334	0	0.023783784	1	1	2	0	2	0.5	0.5
group_12555		hypothetical protein	0	2	63	10	0	83.33333333333334	0	0.023783784	1	1	2	0	2	0.5	0.5
group_12556		hypothetical protein	0	2	63	10	0	83.33333333333334	0	0.023783784	1	1	2	0	2	0.5	0.5
group_12558		hypothetical protein	0	2	63	10	0	83.33333333333334	0	0.023783784	1	1	2	0	2	0.5	0.5
group_12559		hypothetical protein	0	2	63	10	0	83.33333333333334	0	0.023783784	1	1	2	0	2	0.5	0.5
hokA_4		small toxic membrane polypeptide	0	2	63	10	0	83.33333333333334	0	0.023783784	1	1	2	0	2	0.5	0.5
group_12561		hypothetical protein	0	2	63	10	0	83.33333333333334	0	0.023783784	1	1	2	0	2	0.5	0.5
group_12562		hypothetical protein	0	2	63	10	0	83.33333333333334	0	0.023783784	1	1	2	0	2	0.5	0.5
group_12563		hypothetical protein	0	2	63	10	0	83.33333333333334	0	0.023783784	1	1	2	0	2	0.5	0.5
group_12564		hypothetical protein	0	2	63	10	0	83.33333333333334	0	0.023783784	1	1	2	0	2	0.5	0.5
group_12566		hypothetical protein	0	2	63	10	0	83.33333333333334	0	0.023783784	1	1	2	0	2	0.5	0.5
group_12568		hypothetical protein	0	2	63	10	0	83.33333333333334	0	0.023783784	1	1	2	0	2	0.5	0.5
group_12571		hypothetical protein	0	2	63	10	0	83.33333333333334	0	0.023783784	1	1	2	0	2	0.5	0.5
group_12576		hypothetical protein	0	2	63	10	0	83.33333333333334	0	0.023783784	1	1	2	0	2	0.5	0.5
group_12577		hypothetical protein	0	2	63	10	0	83.33333333333334	0	0.023783784	1	1	2	0	2	0.5	0.5
hopW1-1		Effector protein hopW1-1	0	2	63	10	0	83.33333333333334	0	0.023783784	1	1	2	0	2	0.5	0.5
group_12579		hypothetical protein	0	2	63	10	0	83.33333333333334	0	0.023783784	1	1	2	0	2	0.5	0.5
group_12623		hypothetical protein	0	2	63	10	0	83.33333333333334	0	0.023783784	1	1	2	0	2	0.5	0.5
group_12624		IS630 family transposase ISEc33	0	2	63	10	0	83.33333333333334	0	0.023783784	1	1	2	0	2	0.5	0.5
group_12636		hypothetical protein	0	2	63	10	0	83.33333333333334	0	0.023783784	1	1	2	0	2	0.5	0.5
group_12637		hypothetical protein	0	2	63	10	0	83.33333333333334	0	0.023783784	1	1	2	0	2	0.5	0.5
group_12638		hypothetical protein	0	2	63	10	0	83.33333333333334	0	0.023783784	1	1	2	0	2	0.5	0.5
group_12639		hypothetical protein	0	2	63	10	0	83.33333333333334	0	0.023783784	1	1	2	0	2	0.5	0.5
group_12640		hypothetical protein	0	2	63	10	0	83.33333333333334	0	0.023783784	1	1	2	0	2	0.5	0.5
group_12644		hypothetical protein	0	2	63	10	0	83.33333333333334	0	0.023783784	1	1	2	0	2	0.5	0.5
group_12645		hypothetical protein	0	2	63	10	0	83.33333333333334	0	0.023783784	1	1	2	0	2	0.5	0.5
group_12650		hypothetical protein	0	2	63	10	0	83.33333333333334	0	0.023783784	1	1	2	0	2	0.5	0.5
group_12651	dicA_1	DicA DNA-binding transcriptional repressor	0	2	63	10	0	83.33333333333334	0	0.023783784	1	1	2	0	2	0.5	0.5
group_12653		hypothetical protein	0	2	63	10	0	83.33333333333334	0	0.023783784	1	1	2	0	2	0.5	0.5
group_12654	rem	Qin prophage; predicted protein	0	2	63	10	0	83.33333333333334	0	0.023783784	1	1	2	0	2	0.5	0.5
group_12655		hypothetical protein	0	2	63	10	0	83.33333333333334	0	0.023783784	1	1	2	0	2	0.5	0.5
ydaV_3		Rac prophage; predicted DNA replication protein	0	2	63	10	0	83.33333333333334	0	0.023783784	1	1	2	0	2	0.5	0.5
group_12682		hypothetical protein	0	2	63	10	0	83.33333333333334	0	0.023783784	1	1	2	0	2	0.5	0.5
group_12683		hypothetical protein	0	2	63	10	0	83.33333333333334	0	0.023783784	1	1	2	0	2	0.5	0.5
group_12702		hypothetical protein	0	2	63	10	0	83.33333333333334	0	0.023783784	1	1	2	0	2	0.5	0.5
group_12708	gadW_2	GadW DNA-binding transcriptional dual regulator	0	2	63	10	0	83.33333333333334	0	0.023783784	1	1	2	0	2	0.5	0.5
rusA_4		endodeoxyribonuclease RUS (Holliday junction resolvase)	0	2	63	10	0	83.33333333333334	0	0.023783784	1	1	2	0	2	0.5	0.5
group_12712		hypothetical protein	0	2	63	10	0	83.33333333333334	0	0.023783784	1	1	2	0	2	0.5	0.5
group_12714		hypothetical protein	0	2	63	10	0	83.33333333333334	0	0.023783784	1	1	2	0	2	0.5	0.5
group_12715		hypothetical protein	0	2	63	10	0	83.33333333333334	0	0.023783784	1	1	2	0	2	0.5	0.5
group_12717		hypothetical protein	0	2	63	10	0	83.33333333333334	0	0.023783784	1	1	2	0	2	0.5	0.5
group_12718	mshA_2	D-inositol-3-phosphate glycosyltransferase	0	2	63	10	0	83.33333333333334	0	0.023783784	1	1	2	0	2	0.5	0.5
group_12725		hypothetical protein	0	2	63	10	0	83.33333333333334	0	0.023783784	1	1	2	0	2	0.5	0.5
group_12727		hypothetical protein	0	2	63	10	0	83.33333333333334	0	0.023783784	1	1	2	0	2	0.5	0.5
group_12737		hypothetical protein	0	2	63	10	0	83.33333333333334	0	0.023783784	1	1	2	0	2	0.5	0.5
group_12757		hypothetical protein	0	2	63	10	0	83.33333333333334	0	0.023783784	1	1	2	0	2	0.5	0.5
group_12758		hypothetical protein	0	2	63	10	0	83.33333333333334	0	0.023783784	1	1	2	0	2	0.5	0.5
group_12759		hypothetical protein	0	2	63	10	0	83.33333333333334	0	0.023783784	1	1	2	0	2	0.5	0.5
group_12760		hypothetical protein	0	2	63	10	0	83.33333333333334	0	0.023783784	1	1	2	0	2	0.5	0.5
lpxM_2		myristoyl-acyl carrier protein (ACP)-dependent acyltransferase	0	2	63	10	0	83.33333333333334	0	0.023783784	1	1	2	0	2	0.5	0.5
group_12763		hypothetical protein	0	2	63	10	0	83.33333333333334	0	0.023783784	1	1	2	0	2	0.5	0.5
group_12764		hypothetical protein	0	2	63	10	0	83.33333333333334	0	0.023783784	1	1	2	0	2	0.5	0.5
group_12766		hypothetical protein	0	2	63	10	0	83.33333333333334	0	0.023783784	1	1	2	0	2	0.5	0.5
group_12772	gadW_3	GadW DNA-binding transcriptional dual regulator	0	2	63	10	0	83.33333333333334	0	0.023783784	1	1	2	0	2	0.5	0.5
group_12779		hypothetical protein	0	2	63	10	0	83.33333333333334	0	0.023783784	1	1	2	0	2	0.5	0.5
group_12782		hypothetical protein	0	2	63	10	0	83.33333333333334	0	0.023783784	1	1	2	0	2	0.5	0.5
group_12787		hypothetical protein	0	2	63	10	0	83.33333333333334	0	0.023783784	1	1	2	0	2	0.5	0.5
group_12789		hypothetical protein	0	2	63	10	0	83.33333333333334	0	0.023783784	1	1	2	0	2	0.5	0.5
group_12791		hypothetical protein	0	2	63	10	0	83.33333333333334	0	0.023783784	1	1	2	0	2	0.5	0.5
group_12792		hypothetical protein	0	2	63	10	0	83.33333333333334	0	0.023783784	1	1	2	0	2	0.5	0.5
group_13304		hypothetical protein	0	2	63	10	0	83.33333333333334	0	0.023783784	1	1	2	0	2	0.5	0.5
group_13894		hypothetical protein	0	2	63	10	0	83.33333333333334	0	0.023783784	1	1	2	0	2	0.5	0.5
group_13932		hypothetical protein	0	2	63	10	0	83.33333333333334	0	0.023783784	1	1	2	0	2	0.5	0.5
group_14003		hypothetical protein	0	2	63	10	0	83.33333333333334	0	0.023783784	1	1	2	0	2	0.5	0.5
rpoS_2		RNA polymerase sigma factor RpoS	0	2	63	10	0	83.33333333333334	0	0.023783784	1	1	2	0	2	0.5	0.5
group_14017		hypothetical protein	0	2	63	10	0	83.33333333333334	0	0.023783784	1	1	2	0	2	0.5	0.5
group_14033		hypothetical protein	0	2	63	10	0	83.33333333333334	0	0.023783784	1	1	2	0	2	0.5	0.5
group_14034		hypothetical protein	0	2	63	10	0	83.33333333333334	0	0.023783784	1	1	2	0	2	0.5	0.5
group_1427		hypothetical protein	0	2	63	10	0	83.33333333333334	0	0.023783784	1	1	2	0	2	0.5	0.5
group_146	yfjQ_1	CP4-57 prophage; predicted protein	0	2	63	10	0	83.33333333333334	0	0.023783784	1	1	2	0	2	0.5	0.5
group_1576		hypothetical protein	0	2	63	10	0	83.33333333333334	0	0.023783784	1	1	2	0	2	0.5	0.5
group_1582		hypothetical protein	0	2	63	10	0	83.33333333333334	0	0.023783784	1	1	2	0	2	0.5	0.5
group_1585		hypothetical protein	0	2	63	10	0	83.33333333333334	0	0.023783784	1	1	2	0	2	0.5	0.5
group_16173		hypothetical protein	0	2	63	10	0	83.33333333333334	0	0.023783784	1	1	2	0	2	0.5	0.5
group_17629		hypothetical protein	0	2	63	10	0	83.33333333333334	0	0.023783784	1	1	2	0	2	0.5	0.5
group_1783		hypothetical protein	0	2	63	10	0	83.33333333333334	0	0.023783784	1	1	2	0	2	0.5	0.5
rzpD_9		DLP12 prophage; predicted murein endopeptidase	0	2	63	10	0	83.33333333333334	0	0.023783784	1	1	2	0	2	0.5	0.5
insC-1_6		IS2 element protein InsA	0	2	63	10	0	83.33333333333334	0	0.023783784	1	1	2	0	2	0.5	0.5
group_1922	rrrD	DLP12 prophage; lysozyme	0	2	63	10	0	83.33333333333334	0	0.023783784	1	1	2	0	2	0.5	0.5
group_1926	rrrD_2	DLP12 prophage; lysozyme	0	2	63	10	0	83.33333333333334	0	0.023783784	1	1	2	0	2	0.5	0.5
group_19468		hypothetical protein	0	2	63	10	0	83.33333333333334	0	0.023783784	1	1	2	0	2	0.5	0.5
group_19470		hypothetical protein	0	2	63	10	0	83.33333333333334	0	0.023783784	1	1	2	0	2	0.5	0.5
group_19475	ybcV	DLP12 prophage; predicted protein	0	2	63	10	0	83.33333333333334	0	0.023783784	1	1	2	0	2	0.5	0.5
group_2083	dinI_1	DNA damage-inducible protein I	0	2	63	10	0	83.33333333333334	0	0.023783784	1	1	2	0	2	0.5	0.5
group_2450		hypothetical protein	0	2	63	10	0	83.33333333333334	0	0.023783784	1	1	2	0	2	0.5	0.5
group_2780		hypothetical protein	0	2	63	10	0	83.33333333333334	0	0.023783784	1	1	2	0	2	0.5	0.5
group_3081		hypothetical protein	0	2	63	10	0	83.33333333333334	0	0.023783784	1	1	2	0	2	0.5	0.5
group_3090		hypothetical protein	0	2	63	10	0	83.33333333333334	0	0.023783784	1	1	2	0	2	0.5	0.5
group_3118		hypothetical protein	0	2	63	10	0	83.33333333333334	0	0.023783784	1	1	2	0	2	0.5	0.5
mec		CysO-cysteine peptidase	0	2	63	10	0	83.33333333333334	0	0.023783784	1	1	2	0	2	0.5	0.5
group_3144		hypothetical protein	0	2	63	10	0	83.33333333333334	0	0.023783784	1	1	2	0	2	0.5	0.5
group_3151		hypothetical protein	0	2	63	10	0	83.33333333333334	0	0.023783784	1	1	2	0	2	0.5	0.5
group_3152		hypothetical protein	0	2	63	10	0	83.33333333333334	0	0.023783784	1	1	2	0	2	0.5	0.5
group_3544		hypothetical protein	0	2	63	10	0	83.33333333333334	0	0.023783784	1	1	2	0	2	0.5	0.5
essD_3		DLP12 prophage; predicted phage lysis protein	0	2	63	10	0	83.33333333333334	0	0.023783784	1	1	2	0	2	0.5	0.5
group_3575		hypothetical protein	0	2	63	10	0	83.33333333333334	0	0.023783784	1	1	2	0	2	0.5	0.5
insJK_1		hypothetical protein	0	2	63	10	0	83.33333333333334	0	0.023783784	1	1	2	0	2	0.5	0.5
group_4119		hypothetical protein	0	2	63	10	0	83.33333333333334	0	0.023783784	1	1	2	0	2	0.5	0.5
ygjP_1		putative metal-dependent hydrolase	0	2	63	10	0	83.33333333333334	0	0.023783784	1	1	2	0	2	0.5	0.5
group_4715		hypothetical protein	0	2	63	10	0	83.33333333333334	0	0.023783784	1	1	2	0	2	0.5	0.5
rusA_5		endodeoxyribonuclease RUS (Holliday junction resolvase)	0	2	63	10	0	83.33333333333334	0	0.023783784	1	1	2	0	2	0.5	0.5
group_4750		hypothetical protein	0	2	63	10	0	83.33333333333334	0	0.023783784	1	1	2	0	2	0.5	0.5
group_4751		hypothetical protein	0	2	63	10	0	83.33333333333334	0	0.023783784	1	1	2	0	2	0.5	0.5
group_4762		hypothetical protein	0	2	63	10	0	83.33333333333334	0	0.023783784	1	1	2	0	2	0.5	0.5
borD_1		bacteriophage lambda Bor protein	0	2	63	10	0	83.33333333333334	0	0.023783784	1	1	2	0	2	0.5	0.5
group_5601		hypothetical protein	0	2	63	10	0	83.33333333333334	0	0.023783784	1	1	2	0	2	0.5	0.5
group_5603		hypothetical protein	0	2	63	10	0	83.33333333333334	0	0.023783784	1	1	2	0	2	0.5	0.5
group_5630		hypothetical protein	0	2	63	10	0	83.33333333333334	0	0.023783784	1	1	2	0	2	0.5	0.5
group_5639		hypothetical protein	0	2	63	10	0	83.33333333333334	0	0.023783784	1	1	2	0	2	0.5	0.5
group_5642		hypothetical protein	0	2	63	10	0	83.33333333333334	0	0.023783784	1	1	2	0	2	0.5	0.5
group_5650		hypothetical protein	0	2	63	10	0	83.33333333333334	0	0.023783784	1	1	2	0	2	0.5	0.5
group_5709		hypothetical protein	0	2	63	10	0	83.33333333333334	0	0.023783784	1	1	2	0	2	0.5	0.5
group_584		hypothetical protein	0	2	63	10	0	83.33333333333334	0	0.023783784	1	1	2	0	2	0.5	0.5
group_6848		hypothetical protein	0	2	63	10	0	83.33333333333334	0	0.023783784	1	1	2	0	2	0.5	0.5
group_6897		hypothetical protein	0	2	63	10	0	83.33333333333334	0	0.023783784	1	1	2	0	2	0.5	0.5
group_6900		hypothetical protein	0	2	63	10	0	83.33333333333334	0	0.023783784	1	1	2	0	2	0.5	0.5
group_6908		IS4 family transposase ISEc13	0	2	63	10	0	83.33333333333334	0	0.023783784	1	1	2	0	2	0.5	0.5
group_6909		hypothetical protein	0	2	63	10	0	83.33333333333334	0	0.023783784	1	1	2	0	2	0.5	0.5
group_6921		hypothetical protein	0	2	63	10	0	83.33333333333334	0	0.023783784	1	1	2	0	2	0.5	0.5
group_6931		hypothetical protein	0	2	63	10	0	83.33333333333334	0	0.023783784	1	1	2	0	2	0.5	0.5
group_6938		hypothetical protein	0	2	63	10	0	83.33333333333334	0	0.023783784	1	1	2	0	2	0.5	0.5
group_6946		hypothetical protein	0	2	63	10	0	83.33333333333334	0	0.023783784	1	1	2	0	2	0.5	0.5
group_6952		hypothetical protein	0	2	63	10	0	83.33333333333334	0	0.023783784	1	1	2	0	2	0.5	0.5
group_6954		hypothetical protein	0	2	63	10	0	83.33333333333334	0	0.023783784	1	1	2	0	2	0.5	0.5
group_8771		hypothetical protein	0	2	63	10	0	83.33333333333334	0	0.023783784	1	1	2	0	2	0.5	0.5
group_8794		hypothetical protein	0	2	63	10	0	83.33333333333334	0	0.023783784	1	1	2	0	2	0.5	0.5
group_8795		hypothetical protein	0	2	63	10	0	83.33333333333334	0	0.023783784	1	1	2	0	2	0.5	0.5
cesT		Tir chaperone	0	2	63	10	0	83.33333333333334	0	0.023783784	1	1	2	0	2	0.5	0.5
group_8797		hypothetical protein	0	2	63	10	0	83.33333333333334	0	0.023783784	1	1	2	0	2	0.5	0.5
group_8798		hypothetical protein	0	2	63	10	0	83.33333333333334	0	0.023783784	1	1	2	0	2	0.5	0.5
group_8799		hypothetical protein	0	2	63	10	0	83.33333333333334	0	0.023783784	1	1	2	0	2	0.5	0.5
group_8801		hypothetical protein	0	2	63	10	0	83.33333333333334	0	0.023783784	1	1	2	0	2	0.5	0.5
group_8807		hypothetical protein	0	2	63	10	0	83.33333333333334	0	0.023783784	1	1	2	0	2	0.5	0.5
ydfG_2		3-hydroxy acid dehydrogenase monomer	0	2	63	10	0	83.33333333333334	0	0.023783784	1	1	2	0	2	0.5	0.5
group_8822		hypothetical protein	0	2	63	10	0	83.33333333333334	0	0.023783784	1	1	2	0	2	0.5	0.5
group_8825		hypothetical protein	0	2	63	10	0	83.33333333333334	0	0.023783784	1	1	2	0	2	0.5	0.5
group_8840		hypothetical protein	0	2	63	10	0	83.33333333333334	0	0.023783784	1	1	2	0	2	0.5	0.5
group_8845		hypothetical protein	0	2	63	10	0	83.33333333333334	0	0.023783784	1	1	2	0	2	0.5	0.5
group_8847		hypothetical protein	0	2	63	10	0	83.33333333333334	0	0.023783784	1	1	2	0	2	0.5	0.5
group_8849		hypothetical protein	0	2	63	10	0	83.33333333333334	0	0.023783784	1	1	2	0	2	0.5	0.5
group_8851		hypothetical protein	0	2	63	10	0	83.33333333333334	0	0.023783784	1	1	2	0	2	0.5	0.5
group_8854		hypothetical protein	0	2	63	10	0	83.33333333333334	0	0.023783784	1	1	2	0	2	0.5	0.5
group_8856		hypothetical protein	0	2	63	10	0	83.33333333333334	0	0.023783784	1	1	2	0	2	0.5	0.5
group_8864		hypothetical protein	0	2	63	10	0	83.33333333333334	0	0.023783784	1	1	2	0	2	0.5	0.5
group_8866		hypothetical protein	0	2	63	10	0	83.33333333333334	0	0.023783784	1	1	2	0	2	0.5	0.5
group_8868		hypothetical protein	0	2	63	10	0	83.33333333333334	0	0.023783784	1	1	2	0	2	0.5	0.5
group_8874		hypothetical protein	0	2	63	10	0	83.33333333333334	0	0.023783784	1	1	2	0	2	0.5	0.5
group_8875		hypothetical protein	0	2	63	10	0	83.33333333333334	0	0.023783784	1	1	2	0	2	0.5	0.5
nleF		Effector protein NleF	0	2	63	10	0	83.33333333333334	0	0.023783784	1	1	2	0	2	0.5	0.5
group_8883	intE_2	e14 prophage; predicted integrase	0	2	63	10	0	83.33333333333334	0	0.023783784	1	1	2	0	2	0.5	0.5
group_8885		hypothetical protein	0	2	63	10	0	83.33333333333334	0	0.023783784	1	1	2	0	2	0.5	0.5
group_8900		hypothetical protein	0	2	63	10	0	83.33333333333334	0	0.023783784	1	1	2	0	2	0.5	0.5
group_8902	rzpD_7	DLP12 prophage; predicted murein endopeptidase	0	2	63	10	0	83.33333333333334	0	0.023783784	1	1	2	0	2	0.5	0.5
group_8903		hypothetical protein	0	2	63	10	0	83.33333333333334	0	0.023783784	1	1	2	0	2	0.5	0.5
yadE_2		putative polysaccharide deacetylase lipoprotein	0	2	63	10	0	83.33333333333334	0	0.023783784	1	1	2	0	2	0.5	0.5
group_8905	katG_2	hydroperoxidase I	0	2	63	10	0	83.33333333333334	0	0.023783784	1	1	2	0	2	0.5	0.5
group_8914		hypothetical protein	0	2	63	10	0	83.33333333333334	0	0.023783784	1	1	2	0	2	0.5	0.5
group_8915		hypothetical protein	0	2	63	10	0	83.33333333333334	0	0.023783784	1	1	2	0	2	0.5	0.5
group_8934		hypothetical protein	0	2	63	10	0	83.33333333333334	0	0.023783784	1	1	2	0	2	0.5	0.5
group_8935		hypothetical protein	0	2	63	10	0	83.33333333333334	0	0.023783784	1	1	2	0	2	0.5	0.5
group_9056		IS66 family transposase ISEc23	0	2	63	10	0	83.33333333333334	0	0.023783784	1	1	2	0	2	0.5	0.5
group_9060		hypothetical protein	0	2	63	10	0	83.33333333333334	0	0.023783784	1	1	2	0	2	0.5	0.5
intD_1		DLP12 prophage; predicted integrase	0	2	63	10	0	83.33333333333334	0	0.023783784	1	1	2	0	2	0.5	0.5
group_9084		hypothetical protein	0	2	63	10	0	83.33333333333334	0	0.023783784	1	1	2	0	2	0.5	0.5
group_9136	intA_3	CP4-57 prophage; integrase	0	2	63	10	0	83.33333333333334	0	0.023783784	1	1	2	0	2	0.5	0.5
yneL		putative transcriptional regulator	0	2	63	10	0	83.33333333333334	0	0.023783784	1	1	2	0	2	0.5	0.5
group_9259		hypothetical protein	0	2	63	10	0	83.33333333333334	0	0.023783784	1	1	2	0	2	0.5	0.5
group_9262	pknD	Serine/threonine-protein kinase PknD	0	2	63	10	0	83.33333333333334	0	0.023783784	1	1	2	0	2	0.5	0.5
group_994		hypothetical protein	0	2	63	10	0	83.33333333333334	0	0.023783784	1	1	2	0	2	0.5	0.5
yqhC		YqhC DNA-binding transcriptional activator	63	10	0	2	100	16.666666666666664	inf	0.023783783783783784	1	1	2	2	0	0.5	0.5
caiB		CaiB monomer	36	11	27	1	57.14285714285714	8.333333333333332	0.12121212121212122	0.025538016381103215	1	1	10	1	10	0.001953125	0.021484375
dkgA_1		methylglyoxal reductase [multifunctional]	24	9	39	3	38.095238095238095	25	0.20512820512820512	0.026154044	1	1	10	3	8	0.109375	0.34375
prtR		HTH-type transcriptional regulator PrtR	2	3	61	9	3.1746031746031744	75	0.098360656	0.026747005543069583	1	1	4	2	3	0.625	1
group_16915	ymfK	putative HTH-type transcriptional regulator	2	3	61	9	3.1746031746031744	75	0.098360656	0.026747005543069583	1	1	4	2	3	0.625	1
group_16916		hypothetical protein	2	3	61	9	3.1746031746031744	75	0.098360656	0.026747005543069583	1	1	4	2	3	0.625	1
group_2931	yqiH	putative membrane protein	2	3	61	9	3.1746031746031744	75	0.098360656	0.026747005543069583	1	1	5	2	3	1	1
group_4094		hypothetical protein	2	3	61	9	3.1746031746031744	75	0.098360656	0.026747005543069583	1	1	4	2	3	0.625	1
group_1227		hypothetical protein	2	3	61	9	3.1746031746031744	75	0.098360656	0.026747005543069583	1	1	5	2	3	1	1
stxA_1		Shiga toxin subunit A	2	3	61	9	3.1746031746031744	75	0.098360656	0.026747005543069583	1	1	4	2	2	1	1
stxB_1		Shiga toxin subunit B	2	3	61	9	3.1746031746031744	75	0.098360656	0.026747005543069583	1	1	4	2	2	1	1
group_6891	cirA_2	outer membrane receptor involved in uptake of ferric dihyroxybenzoylserine	2	3	61	9	3.1746031746031744	75	0.098360656	0.026747005543069583	1	1	4	2	3	0.625	1
group_8829		hypothetical protein	2	3	61	9	3.1746031746031744	75	0.098360656	0.026747005543069583	1	1	4	2	3	0.625	1
group_4710		hypothetical protein	2	3	61	9	3.1746031746031744	75	0.098360656	0.026747005543069583	1	1	4	2	3	0.625	1
group_12536		hypothetical protein	2	3	61	9	3.1746031746031744	75	0.098360656	0.026747005543069583	1	1	4	2	3	0.625	1
group_12537		hypothetical protein	2	3	61	9	3.1746031746031744	75	0.098360656	0.026747005543069583	1	1	4	2	3	0.625	1
yceD_3		General stress protein 16U	2	3	61	9	3.1746031746031744	75	0.098360656	0.026747005543069583	1	1	4	2	3	0.625	1
group_13704		hypothetical protein	2	3	61	9	3.1746031746031744	75	0.098360656	0.026747005543069583	1	1	4	1	3	0.625	0.625
group_14090		hypothetical protein	2	3	61	9	3.1746031746031744	75	0.098360656	0.026747005543069583	1	1	5	2	3	1	1
group_252		hypothetical protein	2	3	61	9	3.1746031746031744	75	0.098360656	0.026747005543069583	1	1	4	2	3	0.625	1
group_2882		hypothetical protein	2	3	61	9	3.1746031746031744	75	0.098360656	0.026747005543069583	1	1	4	2	3	0.625	1
group_6886		hypothetical protein	2	3	61	9	3.1746031746031744	75	0.098360656	0.026747005543069583	1	1	5	2	3	1	1
alx_1		putative membrane-bound redox modulator that is induced by high pH	2	3	61	9	3.1746031746031744	75	0.098360656	0.026747005543069583	1	1	4	2	3	0.625	1
group_8834		hypothetical protein	2	3	61	9	3.1746031746031744	75	0.098360656	0.026747005543069583	1	1	4	2	3	0.625	1
group_8835		hypothetical protein	2	3	61	9	3.1746031746031744	75	0.098360656	0.026747005543069583	1	1	4	2	3	0.625	1
group_8836		hypothetical protein	2	3	61	9	3.1746031746031744	75	0.098360656	0.026747005543069583	1	1	4	2	3	0.625	1
group_8837		hypothetical protein	2	3	61	9	3.1746031746031744	75	0.098360656	0.026747005543069583	1	1	4	2	3	0.625	1
group_8931		hypothetical protein	2	3	61	9	3.1746031746031744	75	0.098360656	0.026747005543069583	1	1	4	2	2	1	1
ligA_1		DNA ligase	2	3	61	9	3.1746031746031744	75	0.098360656	0.026747005543069583	1	1	5	2	3	1	1
group_9203		hypothetical protein	2	3	61	9	3.1746031746031744	75	0.098360656	0.026747005543069583	1	1	5	2	3	1	1
group_9783		hypothetical protein	2	3	61	9	3.1746031746031744	75	0.098360656	0.026747005543069583	1	1	5	2	3	1	1
ygiZ		hypothetical protein	8	5	55	7	12.698412698412698	58.333333333333336	0.20363636363636364	0.028720137469035147	1	1	10	5	5	1	1
group_5634		hypothetical protein	8	5	55	7	12.698412698412698	58.333333333333336	0.20363636363636364	0.028720137469035147	1	1	9	5	5	1	1
ypjB		hypothetical protein	20	0	43	12	31.746031746031743	100	inf	0.028941178612979783	1	1	9	9	0	0.00390625	0.00390625
group_6558	gspF	putative protein secretion protein for export	20	0	43	12	31.746031746031743	100	inf	0.028941178612979783	1	1	7	7	0	0.015625	0.015625
ldrA_2		Small toxic polypeptide LdrA	19	0	44	12	30.158730158730158	100	inf	0.029908409	1	1	8	8	0	0.0078125	0.0078125
insEF-1		IS3 element transposase	14	7	49	5	22.22222222222222	41.66666666666667	0.20408163265306123	0.029969205	1	1	8	4	5	0.7265625	1
ydaE		Rac prophage; zinc-binding protein	12	6	51	6	19.047619047619047	50	0.23529411764705882	0.0316065	1	1	10	5	5	1	1
group_1059		hypothetical protein	5	4	58	8	7.936507936507936	66.66666666666666	0.1724137931034483	0.031763186	1	1	8	4	4	1	1
ybdM_2		hypothetical protein	5	4	58	8	7.936507936507936	66.66666666666666	0.1724137931034483	0.031763186	1	1	8	4	4	1	1
sorF		PTS system sorbose-specific EIIA component	5	4	58	8	7.936507936507936	66.66666666666666	0.1724137931034483	0.031763186	1	1	6	3	4	0.6875	1
ycjM_2		putative glucosyltransferase	5	4	58	8	7.936507936507936	66.66666666666666	0.1724137931034483	0.031763186	1	1	8	5	4	0.7265625	1
group_1481		hypothetical protein	5	4	58	8	7.936507936507936	66.66666666666666	0.1724137931034483	0.031763186	1	1	5	2	3	1	1
yagM		CP4-6 prophage; predicted protein	5	4	58	8	7.936507936507936	66.66666666666666	0.1724137931034483	0.031763186	1	1	6	3	4	0.6875	1
group_607		IS66 family transposase IS682	5	4	58	8	7.936507936507936	66.66666666666666	0.1724137931034483	0.031763186	1	1	5	2	3	1	1
yehD_2		putative fimbrial-like adhesin protein	5	4	58	8	7.936507936507936	66.66666666666666	0.1724137931034483	0.031763186	1	1	5	2	4	0.375	1
hyfD		hydrogenase 4, component D	15	7	48	5	23.809523809523807	41.66666666666667	0.22321428571428573	0.033012275	1	1	10	5	6	0.75390625	1
group_3434	insE-1	IS3 element protein InsE	15	7	48	5	23.809523809523807	41.66666666666667	0.22321428571428573	0.033012275	1	1	8	4	5	0.7265625	1
pphA_1		protein phosphatase 1 modulates phosphoproteins, signals protein misfolding	9	5	54	7	14.285714285714285	58.333333333333336	0.23333333333333334	0.040660687	1	1	9	5	4	1	1
group_1387		IS3 family transposase IS3411	9	5	54	7	14.285714285714285	58.333333333333336	0.23333333333333334	0.040660687	1	1	9	5	5	1	1
insO-1_1		hypothetical protein	9	5	54	7	14.285714285714285	58.333333333333336	0.23333333333333334	0.040660687	1	1	9	5	5	1	1
racC		Rac prophage; predicted protein	17	7	46	5	26.984126984126984	41.66666666666667	0.2639751552795031	0.045377088228574565	1	1	10	4	6	0.75390625	0.75390625
group_3986		ISNCY family transposase ISEsa1	17	7	46	5	26.984126984126984	41.66666666666667	0.2639751552795031	0.045377088228574565	1	1	9	3	7	0.1796875	0.5078125
intR		Rac prophage; predicted integrase	20	8	43	4	31.746031746031743	33.33333333333333	0.23255813953488372	0.046759096	1	1	10	4	7	0.34375	0.75390625
stfR		hypothetical protein	25	1	38	11	39.682539682539684	91.66666666666666	7.2368421052631575	0.047657823	1	1	10	9	1	0.021484375	0.021484375
yigG		inner membrane protein	25	1	38	11	39.682539682539684	91.66666666666666	7.2368421052631575	0.047657823	1	1	8	8	1	0.0078125	0.0703125
group_1077	yhdJ_1	hypothetical protein	6	4	57	8	9.523809523809524	66.66666666666666	0.21052631578947367	0.047992777	1	1	7	4	3	1	1
group_3570		hypothetical protein	6	4	57	8	9.523809523809524	66.66666666666666	0.21052631578947367	0.047992777	1	1	7	4	3	1	1
group_4006		hypothetical protein	6	4	57	8	9.523809523809524	66.66666666666666	0.21052631578947367	0.047992777	1	1	7	5	3	0.453125	1
group_1690		hypothetical protein	6	4	57	8	9.523809523809524	66.66666666666666	0.21052631578947367	0.047992777	1	1	9	5	4	1	1
group_609		IS66 family transposase ISEc23	6	4	57	8	9.523809523809524	66.66666666666666	0.21052631578947367	0.047992777	1	1	6	5	3	0.21875	1
group_4434		hypothetical protein	6	4	57	8	9.523809523809524	66.66666666666666	0.21052631578947367	0.047992777	1	1	6	5	4	0.21875	0.6875
group_6804	nmpC	outer membrane porin protein; locus of qsr prophage	6	4	57	8	9.523809523809524	66.66666666666666	0.21052631578947367	0.047992777	1	1	9	5	4	1	1
group_3506	yfjI_2	CP4-57 prophage; predicted protein	6	4	57	8	9.523809523809524	66.66666666666666	0.21052631578947367	0.047992777	1	1	6	3	4	0.6875	1
yedL		putative acyltransferase	6	4	57	8	9.523809523809524	66.66666666666666	0.21052631578947367	0.047992777	1	1	5	3	4	0.375	1
group_6853	fliI_2	flagellum-specific ATP synthase FliI	6	4	57	8	9.523809523809524	66.66666666666666	0.21052631578947367	0.047992777	1	1	4	2	4	0.125	1
group_8777		hypothetical protein	6	4	57	8	9.523809523809524	66.66666666666666	0.21052631578947367	0.047992777	1	1	4	2	4	0.125	1
yphB		hypothetical protein	60	9	3	3	95.23809523809523	25	6.666666666666667	0.048440588	1	1	5	2	3	1	1
group_2290	yqiK	Inner membrane protein YqiK	3	3	60	9	4.761904761904762	75	0.15	0.048440588	1	1	6	3	3	1	1
group_15937		hypothetical protein	3	3	60	9	4.761904761904762	75	0.15	0.048440588	1	1	5	2	3	1	1
group_4832		hypothetical protein	3	3	60	9	4.761904761904762	75	0.15	0.048440588	1	1	6	3	3	1	1
group_1487		hypothetical protein	3	3	60	9	4.761904761904762	75	0.15	0.048440588	1	1	5	3	3	1	1
group_5608	apxIC	Hemolysin-activating lysine-acyltransferase HlyC	3	3	60	9	4.761904761904762	75	0.15	0.048440588	1	1	5	3	2	1	1
group_8860	hlyA	Hemolysin, chromosomal	3	3	60	9	4.761904761904762	75	0.15	0.048440588	1	1	5	3	2	1	1
group_4495	ecpC	hypothetical protein	3	3	60	9	4.761904761904762	75	0.15	0.048440588	1	1	6	3	3	1	1
group_4722	hlyB	Alpha-hemolysin translocation ATP-binding protein HlyB	3	3	60	9	4.761904761904762	75	0.15	0.048440588	1	1	5	3	2	1	1
group_6816		hypothetical protein	3	3	60	9	4.761904761904762	75	0.15	0.048440588	1	1	4	3	3	0.625	0.625
group_9416		hypothetical protein	3	3	60	9	4.761904761904762	75	0.15	0.048440588	1	1	5	3	3	1	1
group_14189		hypothetical protein	3	3	60	9	4.761904761904762	75	0.15	0.048440588	1	1	3	1	3	0.25	1
group_2434		hypothetical protein	3	3	60	9	4.761904761904762	75	0.15	0.048440588	1	1	6	3	3	1	1
group_2624		hypothetical protein	3	3	60	9	4.761904761904762	75	0.15	0.048440588	1	1	6	3	3	1	1
group_439	cbtA_1	CP4-44 prophage; toxin of the CbtA-CbeA toxin-antitoxin system	3	3	60	9	4.761904761904762	75	0.15	0.048440588	1	1	5	3	3	1	1
group_4588		hypothetical protein	3	3	60	9	4.761904761904762	75	0.15	0.048440588	1	1	6	3	3	1	1
group_5578		hypothetical protein	3	3	60	9	4.761904761904762	75	0.15	0.048440588	1	1	4	1	3	0.625	0.625
btuR_1		cobinamide adenosyltransferase / cobalamin adenosyltransferase	3	3	60	9	4.761904761904762	75	0.15	0.048440588	1	1	3	1	3	0.25	1
nepI_2		purine ribonucleoside efflux transporter	3	3	60	9	4.761904761904762	75	0.15	0.048440588	1	1	4	1	3	0.625	0.625
group_6903	smc	hypothetical protein	3	3	60	9	4.761904761904762	75	0.15	0.048440588	1	1	3	1	3	0.25	1
group_7230		hypothetical protein	3	3	60	9	4.761904761904762	75	0.15	0.048440588	1	1	3	1	3	0.25	1
group_8803		hypothetical protein	3	3	60	9	4.761904761904762	75	0.15	0.048440588	1	1	5	3	3	1	1
ycjZ_2		putative transcriptional regulator LysR-type	3	3	60	9	4.761904761904762	75	0.15	0.048440588	1	1	4	1	3	0.625	0.625
group_8824	ycjY_2	putative hydrolase	3	3	60	9	4.761904761904762	75	0.15	0.048440588	1	1	4	1	3	0.625	0.625
